# Supplementary material for: Expressional diversity of grapevine 3-Hydroxy-3-methylglutaryl-CoA reductase (VvHMGR) in different grapes genotypes
Source: BMC Plant Biol. 2021 Jun 19;21:279. doi: 10.1186/s12870-021-03073-8 (PMC8214791; doi:10.1186/s12870-021-03073-8)
Supplement: Supplementary file 2 — Additional file 2: Table S1. Primer used for qRT-PCR on the grape. Table S2. Information on HMGR genes. Table S3. Analysis of protein secondary structure. Table S4. Prediction of subcellular localization. Table S5. Aroma components of 10 varieties in berry skin and berry flesh. [file 12870_2021_3073_MOESM2_ESM.xlsx]

## Sheet: Table S1
Table S1 Primer used for qRT-PCR on grape
Full name	Gene	Primer sequence (5'-3') F	Primer sequence (5'-3') R
3-hydroxy-3-methylglutaryl-CoA reductase	VvHMGR1	CGACTTCGTTCAGGGGTTTA	GACTCCAGCGAGTACGAAGG
	VvHMGR2	AAGGCCATTTTCACTTGTGG	TTGCAAATCTGCTTGACCTG
	VvHMGR3	TAGGGCAGTGCTGTGAGATG	TCAATTCTGCAGCCCTCTTT
acetoacetyl-CoA thiolase	VvAACT1	GGATCTCGATTAGGGCATGA	GTGCAGAAATACCACGCTCA
	VvAACT2	GTGATGGTGCTGCTGCTTTA	CTGATTTGCAAGAGCCACAA
3-hydroxy-3-methylglutaryl-CoA synthase	VvHMGS	ATGGGATTGACCCAAAACAA	CCACCCAGTTGACACAGTTG
mevalonate kinase	VvMVK	CTTGGGTTCATCTGCCTCAT	TCAATTCCAGATGGCTTTCC
phosphomevalonate kinase	VvpMVK	CAACATCAGTGGTTGCTGCT	CCAACTTTCCCTTGTGCAAT
mevalonate diphosphate decarboxylase	VvMDC	CCCGAGCTAGCAAAATTGAG	ACAAGCACTGCCTGAACCTT
farnesyl diphosphate synthase	VvFPS	CAGGCGAAAATTTGGACAAT	GCTGGATCTGCTTTCCCATA
1-deoxy-D-xylulose-5-phosphate synthase	VvDXS1	CCAGGTGGTGCATGATGTAG	AAACAACTGGGCCTGTCATC
	VvDXS2	AGCAAGCAAGAAGGAATCCA	GCCCACCAGTTTTTGACACT
	VvDXS3	CTGCCCATTTCCAAGAAAAA	CATAGGGCTTTCGACCATGT
	VvDXS4	AGCAAGGAGGAATCCAAGGT	GCCCACCAGTTTTTGACACT
	VvDXS5	CCCCCGAAGACAAGATCATA	CCCAATCACTGCAACAACAC
	VvDXS6	GGACAGGCATATGAGGCAAT	GCCTCTTTAGGGCTTTGCTT
1-deoxy-D-xylulose-5-phosphate reductoisomerase	VvDXR	GGGAAAAAGATCACGGTTGA	AGGATTGGCAAACGCATATC
4- diphosphocytidyl-2-C-methyl-D-erythritol synthase	VvMCT	GGGAGAAGTGGATCATCGAA	TTCCTTCACTGCACTCATGC
4-diphosphocytidyl-2-Cmethyl-D-erythritol kinase	VvCMK	CAATTCTTCTGCGATCACCA	CTACCAGCAGAAGCCCTGAC
1-hydroxy-2-methyl-2-(E)-butenyl 4-diphosphate synthase	VvHDS	GGCTCTTGGAAGTGAGCATC	CAATGCAACAGAAGGAGCAA
1- hydroxy-2-methyl-2-(E)-butenyl 4-diphosphate reductase	VvHDR	ATTCCGATTTTGATGCGAAG	TCCATAGGCTTCTGCCAGTT
isopentenyl diphosphate isomerase	VvIDI	TGCTGCACAGAGCTTTCAGT	TCAACAGGTGCATCTTCAGC
geranylgeranyldiphosphate synthase	VvGGPPS1	TCCGTCCCGTTCTCTGTATC	CCTTGTGATTTGTGGGCTTT
	VvGGPPS2	GGAACAAAGACGCCACATTT	AGCCTCGTCCAAGGCTTTAT
	VvGGPPS-LS	GGCTATGCGCTACTCACTCC	CAAGGGAGATCATCCTGCAT
	VvGGPPS-SS	CTCGTACTTCCACGAGCACA	CATCGTCATCCAGGTTGTTG
phytoene synthase	VvPSY1	TAGGTGGGAGTCAAGGTTGG	CCCATAACTGGAACGCTCAT
	VvPSY2	AGGGTGTTCGGGAGCTAAAT	TGCCGTAGGCTATAGGCAGT
	VvPSY3	GACATGCTTGATGCTGCACT	GACGGTTCCAGCCACATAGT
phytoene desaturase	VvPDS	ATGTCCAAGGCACTGAACTTC	TTGACCACCTAGTGACTGAATATG
ζ-carotene isomerase	VvZ-ISO	CAGCTCCTTCCTTTCCTCCT	AGTCCTCACCCACAGTGACC
ζ-carotene desaturase	VvZDS	CTAGTTGGGGTGCCAGTTGT	GATCGGCAAAGCAAGAGAAG
carotene isomerase	VvCRTISO1	AGAGGGAAGGGAATGGAAGA	CCCTTATCGCTGAAACCAAA
	VvCRTISO2	CAGGGAGCTCTTGGTGCTAC	GCAACCTGGCTTGTACCATT
lycopene ε-cyclase	VvLCYE	GAGAATGAGGCCTGAGAACG	GCTGCATTTGCACAAAAAGA
lycopene β-cyclase	VvLCYB	GGAGTGCCTATGGAAGATATTCAG	CTGCTGCTAGAGTCCTTGCTA
β-carotene hydroxylase	VvCHYB1	AATGGAGGGTGGAGAAATCC	GCATTGATGATGGCAAACAC
	VvCHYB2	AAGCTGAGCACAGAGGTGGT	AACAGCCATGGAAGTGATCC
cytochrome P450-type monooxygenase 97C	VvCYP97C	TCAACTTCAAACCCACCACA	GAGCTCAGACACGTCATCCA
cytochrome P450-type monooxygenase 97A	VvCYP97A	TGTTCGGAGTGAGGCTTTTT	CGGCCAAGATACCTTTTGAA
zeaxanthin epoxidase	VvZEP1	ACATACTCAGGCTACACTTGCTA	TCTTACCTTCAGGACCATCAACA
	VvZEP2	TGATCTATTCCTGGGGAACG	GATGCCATCCTACTGGCTGT
	VvZEP3	GCCTCATCAGGTGGAGTTGT	CTGAGTGCACCTTCCACAGA
violaxanthin de-epoxidase	VvVDE	CAGCCTGGAATACTCTACAATCAT	CACAACAGCACCGCCATATC
neoxanthin synthase	VvNXS	CAAGATTGATCGCTCAGCAG	CTCGCATGAAACTCCACTCA
capsanthin-capsorubin synthase	VvCCS	GGTGGCTTGATTCCTCATGT	ATGGGCCATGTTTTATCCAA
carotenoid cleavage dioxygenase	VvCCD1	GAGGAGGAGGACGAAGTT	CACAGAAGATGCCGATAGT
	VvCCD4a	CCACACGGAATCTGGACTTT	TGGATTATCTGGCTCCCTTG
	VvCCD4b	ATCTGAAAACGGGGACAGTG	CCTTTGCCACAAAGAATGGT
	VvCCD8	CAAAATTGTGGCAAGTGTGG	GGAGATTGTGAAGCCTGAGC
9-cis-epoxycarotenoiddioxygenase	VvNCED1	CGGAGAGGTTCGTAGTGGTT	CAGAGATGGAAGCAGAAGCAAT
	VvNCED2	TTCGCCATCACAGAGAATTACG	CAGAGGTGGAAGCAGAAGGT
	VvNCED6	AAGCTTCTCCTGGCTTCTCC	TGCAAGGGGAGAGGTTAATG
chalcone synthase	VvCHS	TCTCGTGTTCTGGTCGTCTG	GAACAGTGGGCGTTCAATTT
chalcone isomerase	VvCHI	GTCTCAAGTGCCGTCAGTCA	AACCGAATCCGCTAACTCCT
flavanone 3-hydroxylase	VvF3H	TGCTGGAGGTGTTGTCTGAG	AGGTTGAACGGTGATCCAAG
dihydroflavonol reductase	VvDFR	ACGATGAAAGCTGCTGGAGT	TCGGGGAAAGAGCAGTTATG
UDP-glucose: flavonoid-3-O-glucosyltransferase	VvUFGT	GGGATGGTAATGGCTGTGG	ACATGGGTGGAGAGTGAGTT
phenylalanine ammonia-lyase	VvPAL	GCCAATCCTGTCACCAACCAT	TGATGGCAGTCCATTGTTGT
flavonol synthase	VvFLS	GAATCAACCCTGCATCGAGT	TGCTCTCCATAAACGGCTCT
leucoanthocyanidin dioxygenase	VvLDOX	AGGGAAGGGAAAACAAGTAG	ACTCTTTGGGGATTGACTGG
O- methyltransferase	VvOMT	CTCTGCAGGCGCCTCTATTA	CCCAAAACAGAGTCTGGACA
glutathione transferase	VvGST	CTGCCGACAGATGCTTATGA	ATAGCTTCCCCTCCGAAAAA
actin	Vvactin	CCCAAGGCTAATAGGGAGAA	AGCAAGGTCTAATCGAAGGA

## Sheet: Table S2
Table S2 Information on HMGR genes
Gene Name	Gene ID	Genomic DNA size (bp)	CDS size(bp)	Number of amino acid	Theoretical Mw (kDa)	Theoretical pI	aliphatic index	Grand average of hydropathicity	Chromosome location	Total sequence	CDs	Nucleotide Sequence
VvHMGR1	XM_002283147	2239	1926	641	159127	4.9	20.92	0.742	VvChr3	AAAGACCGAAAGGGGATGAGGAAGGAGCAGAGAAGGGCAGTGTCTGGGGATGGGGGTTTGACTAACAACTGTAACACGTGCCGGCATCGCTATATATACCAGCTCCCCTCAATTCGCTTCTTCACCCAACTCATAATCCACACACCCTTCATTTCTAGATCTTCTCTTTTTCTTTCTGTGCGATTTTCGCCGCTGGTGAATCCATCTGCAGTCATGGATGTCCGACGGCGACCAGTTGGGTCTGTCGAGGCCAAGCCTAATGGGAAACCCCTTGTGGAGGTTGATGTTGATGTGCATGATCCCATCAAGGCTTCTGATGCACTGCCTCTCCCGCTCTATCTCGCCAACGCGGTCTTCTTTGGGGTTTTCTTCTCCGTCGTCTATTTCCTCCTGACGCGG…	ATGAGGAAGGAGCAGAGAAGGGCAGTGTCTGGGGATGGGGGTTTGACTAACAACTGTAACACGTGCCGGCATCGCTATATATACCAGCTCCCCTCAATTCGCTTCTTCACCCAACTCATAATCCACACACCCTTCATTTCTAGATCTTCTCTTTTTCTTTCTGTGCGATTTTCGCCGCTGGTGAATCCATCTGCAGTCATGGATGTCCGACGGCGACCAGTTGGGTCTGTCGAGGCCAAGCCTAATGGGAAACCCCTTGTGGAGGTTGATGTTGATGTGCATGATCCCATCAAGGCTTCTGATGCACTGCCTCTCCCGCTCTATCTCGCCAACGCGGTCTTCTTTGGGGTTTTCTTCTCCGTCGTCTATTTCCTCCTGACGCGGTGGCGGGAGAAGATC…	MRKEQRRAVSGDGGLTNNCNTCRHRYIYQLPSIRFFTQLIIHTPFISRSSLFLSVRFSPLVNPSAVMDVRRRPVGSVEAKPNGKPLVEVDVDVHDPIKASDALPLPLYLANAVFFGVFFSVVYFLLTRWREKIRTSTPLHVVTLSEIAAIVTFMGSCIFLLGFFGIDFVQGFIARPGHDNEWDAEDDIIVKEDARAVPCGAAIDCAPPVVAVASPKPKVPVSPPSSEEDEEIIKSVVAGAIPSYSLESRLGDCRRAAAIRREALQRMTGTSLEGLPLEGLDYESILGQCCEMPVGYIQIPVGIAGPLLLDGREYSIPMATTEGCLVASTNRGCKAIYASGGATSVLLRDAMTRAPVVRFGTAKRAAELMLFLENPLNFETLALVFNRSSRFGKLQSIKC…
VvHMGR2	XM_002265602	2292	1719	572	141273	4.94	21.12	0.71	VvChr4	CGCTTCTCCTTTCAAGCCTCCACTTCTCTCTCTCTTCTTTTTCTTCTTTCCAGGGGATTTATTTCCATTTATTTTTCTCGTTTTTTTTTTTGGTGATGGATGTTCGCCGGCGACCTCCGATGAGGTCAGTCCGGCAATCATCAACGACCTCGGCAGGCGAACCTCCAGTGAAGCATCTTAAACCCTCGGATGCACTGCCACTGCCTCTCTACCTTACAAATGGGATATTCTTCGCCTTGTTTTTCTCCGTGGCCTACTTCCTCCTCCACCGTTGGAGGGAGAAGATCCGTACGTCAACTCCTCTGCATGTTCTCACCCTCTCTGAAATCGCTGCCATCGTTTCCATGCTGGCGTCTGTTATCTATCTGTTGGGTTTCTTTGGCGTGGACTTCGTCCAAT…	ATGGATGTTCGCCGGCGACCTCCGATGAGGTCAGTCCGGCAATCATCAACGACCTCGGCAGGCGAACCTCCAGTGAAGCATCTTAAACCCTCGGATGCACTGCCACTGCCTCTCTACCTTACAAATGGGATATTCTTCGCCTTGTTTTTCTCCGTGGCCTACTTCCTCCTCCACCGTTGGAGGGAGAAGATCCGTACGTCAACTCCTCTGCATGTTCTCACCCTCTCTGAAATCGCTGCCATCGTTTCCATGCTGGCGTCTGTTATCTATCTGTTGGGTTTCTTTGGCGTGGACTTCGTCCAATCTTTGGTCACCCGGCCTTCGGGTGATGTTTGGGACGCGGAAGACGAGCCCCACGGCGCCATCCTCGAGGAAGACAGTCGACCCGGGCCTTGCGCG…	MDVRRRPPMRSVRQSSTTSAGEPPVKHLKPSDALPLPLYLTNGIFFALFFSVAYFLLHRWREKIRTSTPLHVLTLSEIAAIVSMLASVIYLLGFFGVDFVQSLVTRPSGDVWDAEDEPHGAILEEDSRPGPCAAAIDCCPPPKVADVAPVTVFSSEEEEEMIRSVVAGSVPSYLLESKLGDCKRAAAIRREALQRTTGRSLAGLPLDGFDYEAILGQCCEMPVGYVQIPVGIAGPLLLDGREYWVPMATTEGCLVASTNRGCKAIFTCGGASSMVLRDRMTRAPVVRFPTASRAADLKLFVEDPINFDTLAVVFNRSSRFARLQGIHCAIAGKNLYMRFGCSTGDAMGMNMVSKGVQNVLDFLQTDFPDMDVIGISGNFCSDKKPAAVNWIEGRGKSVV…
VvHMGR3	XM_002275791	2559	1782	594	147491	4.94	23.06	0.734	VvChr18	TTTTTTATTTTTGAATGTATTTGTCTAAAGTTCTAGACAACGATCATGTGGATCGACTAAGTAAGCACGTGCAACTTAGGGGACGTTTGGAGGTGACCCCTGTGGGAGTGTCCCCACCACTATCGGACGTCTGTCCTATAAAGTTGCCCCACGACTCTGAAATGTTTCTTCATCCCTTCGAGCCAAGATTGTTGGGACCTCGGAATATTTTCGTTGAATTTCCCGTTTTCACCCCGCCGGAATATTTATGGATGTTCGCCGTCGGCCTCCTAGGCCACCGCGTGCGACGGCGGATGCCACTCTTGAAAGTGATCGGCACCACCGGCTGAAGCCGACGGGGGCCGTGGACGGGCCACCTTCGCCTCCGACTCCAAAAGCCTCGGATGCACTGCCTCTTCC…	ATGGATGTTCGCCGTCGGCCTCCTAGGCCACCGCGTGCGACGGCGGATGCCACTCTTGAAAGTGATCGGCACCACCGGCTGAAGCCGACGGGGGCCGTGGACGGGCCACCTTCGCCTCCGACTCCAAAAGCCTCGGATGCACTGCCTCTTCCTCTCTACCTCACCAACGGCATTTTCTTCACGCTCTTTTTCTCTGTCGCGTACTACCTCCTCCACCGGTGGCGCGACAAGATCCGAACGCACACTCCGCTCCACGTCGTTACTCTCTCCGAAATCGCCGCTATTGTTTCTCTGATCGCATCCTTCATCTATCTCCTAGGTTTCTTCGGCATCGATTTTGTACAATCTTTCATTTCGCGTGCTTCTCACGACGCCTGGGACGTGGACGACGATGCTCCT…	MDVRRRPPRPPRATADATLESDRHHRLKPTGAVDGPPSPPTPKASDALPLPLYLTNGIFFTLFFSVAYYLLHRWRDKIRTHTPLHVVTLSEIAAIVSLIASFIYLLGFFGIDFVQSFISRASHDAWDVDDDAPNHFIIDEDRRRGPCPASIECPVPPITAIASPSKMVDPAPVNLPEEDEDIVKLVVSGTIPSYSLESKLGDCKRAASIRREALQRLTGKSLLELPFEGFDYQAILGQCCEMPVGYVQIPVGIAGPLLLDGFEYSVPMATTEGCLVASTNRGCKAIYVSGGATSMVLRDGMTRAPVVRFATAKRAAELKFFLENPENFETLSVIFNRSSRFARLQSIQCAMAGKNLYIRFSCSTGDAMGMNMVSKGVQNVLDFLQNDFPDMDVIGISGN…
AtHMGR1	NM_106299	2616	1929	642	161593	4.92	24.11	0.746	AtChr1	AACTAAATCATAGTATTACAAAACAAAATGAAAACGAAAAAATGAAGAAAAAGCAAGCTGGTCCCCAACAGACATGCGAGTTCGTCTCCTATAAAACTTTGTTAATCTCTCCTTCACACTTATCACGCCACCTCACCACCTCTCTCCTCTCTCCTCTCTCTCCCCCCTGGAGAGATTATTCATTCCCTCCAATGGATCTCCGTCGGAGGCCTCCTAAACCACCGGTTACCAACAACAACAACTCCAACGGATCTTTCCGTTCTTATCAGCCTCGCACTTCCGATGACGATCATCGTCGCCGGGCTACAACAATTGCTCCTCCACCGAAAGCATCCGACGCGCTTCCTCTTCCGTTATATCTCACAAACGCCGTTTTCTTCACGCTCTTCTTCTCCGTCG…	ATGAAGAAAAAGCAAGCTGGTCCCCAACAGACATGCGAGTTCGTCTCCTATAAAACTTTGTTAATCTCTCCTTCACACTTATCACGCCACCTCACCACCTCTCTCCTCTCTCCTCTCTCTCCCCCCTGGAGAGATTATTCATTCCCTCCAATGGATCTCCGTCGGAGGCCTCCTAAACCACCGGTTACCAACAACAACAACTCCAACGGATCTTTCCGTTCTTATCAGCCTCGCACTTCCGATGACGATCATCGTCGCCGGGCTACAACAATTGCTCCTCCACCGAAAGCATCCGACGCGCTTCCTCTTCCGTTATATCTCACAAACGCCGTTTTCTTCACGCTCTTCTTCTCCGTCGCGTATTACCTCCTCCACCGGTGGCGTGACAAGATCCGTTAC…	MKKKQAGPQQTCEFVSYKTLLISPSHLSRHLTTSLLSPLSPPWRDYSFPPMDLRRRPPKPPVTNNNNSNGSFRSYQPRTSDDDHRRRATTIAPPPKASDALPLPLYLTNAVFFTLFFSVAYYLLHRWRDKIRYNTPLHVVTITELGAIIALIASFIYLLGFFGIDFVQSFISRASGDAWDLADTIDDDDHRLVTCSPPTPIVSVAKLPNPEPIVTESLPEEDEEIVKSVIDGVIPSYSLESRLGDCKRAASIRREALQRVTGRSIEGLPLDGFDYESILGQCCEMPVGYIQIPVGIAGPLLLDGYEYSVPMATTEGCLVASTNRGCKAMFISGGATSTVLKDGMTRAPVVRFASARRASELKFFLENPENFDTLAVVFNRSSRFARLQSVKCTIAGKNA…
AtHMGR2	NM_127292	2273	1689	562	140733	4.98	24.16	0.632	AtChr2	AATGTGTTGAAAAAAAGAATCAAAAGTAACAAAAACCATAACCCTAAATAATCATCCCAAAAGTGGAAATAATAAAAGAAGCAGTTAGATTGTGACGGAGGAGACAAAATCATCATCTCTGTTCTTCTTCTTCTCCTCTCTCACATACGATGATGACCCAACAACCTTGACGTTGATTTCGATGTCACACACAACACTATAAATAACACTCTTCACCTATTTTTGTCATCTCACACTTTGGACTTTGGAGCCCAAAATAATCTCATAACCATTAAAAACAAATCTCCTCCTTCTCTCCGGCGTCAATGGAGGATCTCCGTCGTAGATTTCCGACTAAAAAGAACGGAGAAGAAATCTCTAATGTCGCCGTCGATCCTCCTCTTCGTAAAGCCTCTGACG…	ATGGAGGATCTCCGTCGTAGATTTCCGACTAAAAAGAACGGAGAAGAAATCTCTAATGTCGCCGTCGATCCTCCTCTTCGTAAAGCCTCTGACGCGCTTCCTCTTCCGTTATACCTAACCAACACTTTTTTCCTCTCGCTCTTCTTCGCTACTGTTTATTTTCTTCTTAGCCGATGGCGTGAGAAGATCCGTAACTCGACGCCTCTTCACGTCGTTGACTTATCTGAGATCTGTGCTCTAATCGGTTTCGTTGCTTCGTTTATCTACCTCCTTGGTTTCTGTGGTATTGATCTCATTTTCCGATCTTCTTCCGATGATGATGTTTGGGTTAACGATGGGATGATTCCATGTAATCAATCCCTAGATTGTCGTGAGGTTCTTCCGATTAAACCTAATTCC…	MEDLRRRFPTKKNGEEISNVAVDPPLRKASDALPLPLYLTNTFFLSLFFATVYFLLSRWREKIRNSTPLHVVDLSEICALIGFVASFIYLLGFCGIDLIFRSSSDDDVWVNDGMIPCNQSLDCREVLPIKPNSVDPPRESELDSVEDEEIVKLVIDGTIPSYSLETKLGDCKRAAAIRREAVQRITGKSLTGLPLEGFDYNSILGQCCEMPVGYVQIPVGIAGPLLLDGVEYSVPMATTEGCLVASTNRGFKAIHLSGGAFSVLVKDAMTRAPVVRFPSARRAALVMFYLQDPSNFERLSLIFNKSSRFARLQSITCTIAGRNLYPRFACSTGDAMGMNMVSKGVQNVLDFVKSEFPDMDVIGISGNYCSDKKASAVNWIEGRGKHVVCEAFIKAEIVE…
CsHMGR1	XM_006473798	2366	1653	550	137616	4.95	23.59	0.743	CsChr3	AGTTTTTTAGCTCACAGCAACAAACAAATCCCTCCAAACAATAACTCAATTATTATAATTTTTAAATTTTCATCCATTTTTTTCCAAAAAAAAAAAAAAAAAACAGACAGAGAAGGAAAGAAAATTCTATTTCTAATAATAATAGCTATAATTGAGACTGCAGCCGGGAAATCTGAAAAATGGACGTCCGCCGGCGGCCTCTGAAAGTTGACGACGAAGTGAACAAAGAGAAGCTACCAACTTCGCCGACGCCAAAAGCATCAGACGCGTTGCCGCTTCCGTTATACCTAACTAACGCCATATTCTTCACGCTGTTCTTTTCCGTTGCGTATTACCTGCTACACCGTTGGCGTGAGAAGATCCGTAACTCAACTCCCCTCCACGTGGTCACTCTTTCCG…	ATGGACGTCCGCCGGCGGCCTCTGAAAGTTGACGACGAAGTGAACAAAGAGAAGCTACCAACTTCGCCGACGCCAAAAGCATCAGACGCGTTGCCGCTTCCGTTATACCTAACTAACGCCATATTCTTCACGCTGTTCTTTTCCGTTGCGTATTACCTGCTACACCGTTGGCGTGAGAAGATCCGTAACTCAACTCCCCTCCACGTGGTCACTCTTTCCGAAATCGCCGCCATTGTCTCGCTCATTGCTTCCTTCATCTACCTCCTCGGCTTCTTCGGCATTGACTTCGTCCAGTCGTTCATCTCACGCGCCACCCCCGAGGCATGGGATCTCGAAGAAGACGACAGCGATATCATTTCCCGTCCTCCCGCTCCCATTTCTATTACAACTCTGTCCTCC…	MDVRRRPLKVDDEVNKEKLPTSPTPKASDALPLPLYLTNAIFFTLFFSVAYYLLHRWREKIRNSTPLHVVTLSEIAAIVSLIASFIYLLGFFGIDFVQSFISRATPEAWDLEEDDSDIISRPPAPISITTLSSAQDEDVVQSVIDGSIPSYALESKLGDCRRAAAIRREALQKMTGRSLQGLPLDGFDYDSILGQCCEMPVGYVQIPVGIAGPLLLDGFEYSVPMATTEGCLVASTNRGCKAIYASGGAASMLLRDGMTRAPIVRFASAMRASELKFFLEDPNNFETLAVVFNRSSRFARLQHIQCSIAGKNLYIRFCCTTGDAMGMNMVSKGVQNVLDFLQNDFPDMDVIGISGNFCSDKKPAAVNWIEGRGKSVVCEATIKEEVVTKVLKTNVATLV…
CsHMGR2	XM_006486498	2170	1752	583	145301	4.94	22.37	0.697	CsChr8	TTAACCAAACTCGAGAGATCTATTACGGTGTCGTGAAAATTCCACGACAACTACGACTGCTACATTTCTACGTTAACATATAAAATAAATAATTTTTTTTCTTTTAAATCTTAACTATCCGCCCTCGAATCCTCGGCCGGCCGTCGCCATTTACCACGAAAATGGAAGTCCGCCGGAGATCGATTGCCGCTGCCAAACCGGTTCATTCCAAAACAATCGAAGAGGAAGAAACACACGCGCAGCTGCCGCTTCCTCTGTACATCATCAATGCCTTGTTCTTCACGCTCTTCTTCACCGTCGTTTACTACTTGCTCTCCCGCTGGCGCGAGAAGATTCGCAATTCGACGCCCCTCCACGTCGTGACACTCTCCGAGATGGTGGCCATTGTAGCCTTCGTCG…	ATGGAAGTCCGCCGGAGATCGATTGCCGCTGCCAAACCGGTTCATTCCAAAACAATCGAAGAGGAAGAAACACACGCGCAGCTGCCGCTTCCTCTGTACATCATCAATGCCTTGTTCTTCACGCTCTTCTTCACCGTCGTTTACTACTTGCTCTCCCGCTGGCGCGAGAAGATTCGCAATTCGACGCCCCTCCACGTCGTGACACTCTCCGAGATGGTGGCCATTGTAGCCTTCGTCGCTTCGTGTATTTATCTGCTGGGATTTTTCGGAATCGACTTCGTTCAGTCAATCCTCCGGCCTTCTGCCGACGTGTGGGCTTCCGAAGACCTGGAGGAAGAGGATAGCCACGTCATCATTAAGGATGATTCTCGGAATTTACCATGTGGCCAAGCCCTCGAT…	MEVRRRSIAAAKPVHSKTIEEEETHAQLPLPLYIINALFFTLFFTVVYYLLSRWREKIRNSTPLHVVTLSEMVAIVAFVASCIYLLGFFGIDFVQSILRPSADVWASEDLEEEDSHVIIKDDSRNLPCGQALDCSHVMTLPQPQPQPQPLPSLIIDHDPNTLTFTTEEDEEMIKSVVDGTTPSYSLESKLGDCRRAAAIRREALQRSTGKSLHGLPLEGFDYGSILGQCCEMPVGYVQIPVGIAGPLLLDGREYSVPMATTEGCLVASANRGCKAIHLSGGATSVLLKDGMTRAPVVRFGSAKRAAELKLFLENPVNFDPLSMVFNKSSRFARLQTIKCAIAGKNLYLRFTCSTGDAMGMNMVSKGVQNVLDFLQAEFPDMDVIGISGNFCSDKKPAAV…
GmHMGR1	XM_003517069	2001	1632	543	137412	4.92	22.3	0.839	GmChr1	ATGGAAGTTCGCCGGCGAGTCCTCCGTCCCGCTCCCGCCGGCGAACCCTTGAAGCCCAAACAGGACCCACACCCACACTCCCAGCAGCAATCGTACCTCACCAACGCCGTGTTCTTCGGGCTGTTCTTCTCGCTGGCGTACTTCCTCCTCCACCGATGGCGCGAGAAGATCCGCACCTCCACTCCCCTCCACGTCGTCACGCTCTCCGAGATGGCTGCCATCGTCTCCCTCATCGCCTCCTTCTTCTACCTCATGGCCTTCTTCGGCATTACCTTCATCCTCCACCCATTCCTTAATTACCGCTCTTCCCCCGAGGACGACCTCGACCTCCACATTCCCAAACCTGTCCCCACTCCCTCATGCCCTGCTGCCCTCCCCCACCACGACGAGGACATCATC…	ATGGAAGTTCGCCGGCGAGTCCTCCGTCCCGCTCCCGCCGGCGAACCCTTGAAGCCCAAACAGGACCCACACCCACACTCCCAGCAGCAATCGTACCTCACCAACGCCGTGTTCTTCGGGCTGTTCTTCTCGCTGGCGTACTTCCTCCTCCACCGATGGCGCGAGAAGATCCGCACCTCCACTCCCCTCCACGTCGTCACGCTCTCCGAGATGGCTGCCATCGTCTCCCTCATCGCCTCCTTCTTCTACCTCATGGCCTTCTTCGGCATTACCTTCATCCTCCACCCATTCCTTAATTACCGCTCTTCCCCCGAGGACGACCTCGACCTCCACATTCCCAAACCTGTCCCCACTCCCTCATGCCCTGCTGCCCTCCCCCACCACGACGAGGACATCATC…	MEVRRRVLRPAPAGEPLKPKQDPHPHSQQQSYLTNAVFFGLFFSLAYFLLHRWREKIRTSTPLHVVTLSEMAAIVSLIASFFYLMAFFGITFILHPFLNYRSSPEDDLDLHIPKPVPTPSCPAALPHHDEDIILAVVSGSIPSYSLETRLDDTRRAALIRRKAVEHITGRSLEGLPVEGFDYDSILGQCCEMPIGFVQIPVGVAGPLLLDGKEYTVPMATTEGCLVASTNRGCKAIHVSGGASSMLLRDAMTRAPVVRFNSAKRASQLKFYLEDPLNFDSLAVVFNKSSRFARLQDIKAAIAGKNLYIRFSCTTGDAMGMNMVSKGVQNVLTFLQSDFPDMDVIGISGNFCSDKKAAAVNWIEGRGKSVVCEAVIKEEVVKKVLKTSVEALVELNMLKN…
GmHMGR2	XM_003519426	2203	1671	556	139891	4.93	20.95	0.757	GmChr2	GTAGTGAATAAAAACAAAGAAAAAGAGCAAATTGCGACGCTGTTGGGTAAGGCAGCATTTATTCGCTGTCACACACTATCCATTTTAAATCGCTCTTCCACGTCCCTCTCTCCCACAATGGACCTCCATCGCCGGCCGCCCCACGCCGCCGCTGACGACGGAGCCATCCACCACAAGAAGAGGAGGGACTCCTCCACTTCCTCTCCCAAGGCCTCCGACGCGCTCCCTCTCCCTCTTTACCTCACCAACGCCATCTTCTTCACGCTCTTCTTCTCCGTCGCCTACTTCCTCCTCCACCGCTGGCGCGACAAGATCCGCAGCCACACCCCTCTCCACGTTGTCACTCTGTCCGAGATCGCCGCCATTTTCTCCCTCATCGCCTCCTTCATCTACCTCCTC…	ATGGACCTCCATCGCCGGCCGCCCCACGCCGCCGCTGACGACGGAGCCATCCACCACAAGAAGAGGAGGGACTCCTCCACTTCCTCTCCCAAGGCCTCCGACGCGCTCCCTCTCCCTCTTTACCTCACCAACGCCATCTTCTTCACGCTCTTCTTCTCCGTCGCCTACTTCCTCCTCCACCGCTGGCGCGACAAGATCCGCAGCCACACCCCTCTCCACGTTGTCACTCTGTCCGAGATCGCCGCCATTTTCTCCCTCATCGCCTCCTTCATCTACCTCCTCGGCTTCTTCGGCATCGACTTCGTCCAGTCCTTCATCTCACGCGCCTCCCACGACTCCTGGGACCTAGACGACGCCGTAACAGCTCCCTCCCCCGCAATTACCAAATTGCCCTCACGG…	MDLHRRPPHAAADDGAIHHKKRRDSSTSSPKASDALPLPLYLTNAIFFTLFFSVAYFLLHRWRDKIRSHTPLHVVTLSEIAAIFSLIASFIYLLGFFGIDFVQSFISRASHDSWDLDDAVTAPSPAITKLPSRDTSIIFSEDDEEIVNSVVEGVTPSYALESRLGDCGRAAAIRRGALQRLTGRSLEGLPLEGFDYDSILGQCCEMPVGYVQIPVGVAGPLLLDGFEYTVPMATTEGCLVASTNRGCKAIYASGGASSVVLRDCMSRAPVVRFSTAKRAAQLKFFLEDPLNFDTLSLVFNRSSRFARLQGIQCAMAGKNAYLRFTCSTGDAMGMNMVSKGVQNVLDFLQNDFPDMDVIGISGNYCSDKKPAAVNWIEGRGKSVVCEAIIKEEVVQKVLK…
GmHMGR3	XM_014775260	904	243	80	20478	5.31	24.69	0.736	GmChr4	ATGATCTATGAACTATGAACCATAAACATGATGCTAAAAATTGGGACTGTGCCAAACTCTTGCATTCATCACCAACTTATTTATATTTCTCGTTTGATCAAATTTCTACCTAGTATTTATCTCTATTGTCAAATCCAGTTTGGTATTCTGAGTCTTTCAGTAACTTGCTTGTTGGTTTATTTCATTTGATGCCTATAATTAGGGCATGCTGAAATTGTTTTATTTGAAGGATTAGACTGAAATGTGATGGTTGTATACTAATTTGATCCTTTAGGAAATTATTGTTTGGACAAGAAACCTGCTGCAGTGAATTGGATCGAGGGACGTGGGAAATCAGTTGTTTGCGAAGCAATTATCAAAGAAGTGGTGCAGGTGTTGAAGACCAACGTGTCTGCCCTG…	ATGCTCAAAAACCTTGTTGGTTCTACTATCGCAGGTGCTCTTGGTGGATTTAACGCCCATGCTAGTAACATTGTTTTTGCCATCTTTATAGCCACTGGCCAAGATCCAGCTCAAAATTTTGAGAGTTCCCATTGCATAACCATGATGGAAGCCATCAATGATGGGAGGGACCTTCACATCTTAGTGACCATGCCCTCCATTGAGGTGGGTACTGTTGGGGGCGGAACTCAACTTGCATCCTAA	MLKNLVGSTIAGALGGFNAHASNIVFAIFIATGQDPAQNFESSHCITMMEAINDGRDLHILVTMPSIEVGTVGGGTQLAS
GmHMGR4	XM_003534178	2535	1782	593	149748	4.9	21.21	0.828	GmChr9	GTGCTGCGCGGCAACCCCTATCTCTCTTTCTATAAAAAACCTTGTAATTTCTCGCTCTTCCTTTCAACTCCAAATTCCAACGGATATCCACTTCCTCTTCTTCTCTTCCCATTTCCCTTCCAATCTCCTAATTTCTCTTCAGCTTCTGGGTTCTCCATTTTCCTTCGTCTTCTGCATCTGCATTCCGTAGATTCAGTTCTCGTCGGAAAATGGACGTTCGCCGAAGACCCATTCCTCCCTCCGGCGATCGCCGACAAACCCAGAAGCTGAAGAACACCGCCACCACCGATTCGCAGACTCTTCTGCCTCTCTACCTCACCAACGCCCTCTTCTTCGCGGTGTTCTTCTCCGTGGCCTACTTCCTCCTCCACCGCTGGCGCGAGAAGATCCGCACCGCCA…	ATGGACGTTCGCCGAAGACCCATTCCTCCCTCCGGCGATCGCCGACAAACCCAGAAGCTGAAGAACACCGCCACCACCGATTCGCAGACTCTTCTGCCTCTCTACCTCACCAACGCCCTCTTCTTCGCGGTGTTCTTCTCCGTGGCCTACTTCCTCCTCCACCGCTGGCGCGAGAAGATCCGCACCGCCACTCCCCTCCACGCCGTCACCCCCGCCGAGACCGCCGCCATCGTCTCCCTCGTCGCCTCCGCCGTCTATCTCCTCGGCTTCTTCGGCGTCGCCTCCCGCGCCTCCCTCGACGAGCTCTCCGACGACGAGATCATCCTCAAGGAAGACTCCCGCGCCCCGGGCCCGTGCGCCGCGGCGCTGTCGGACTCCTGCTCACTCCCCAACAACAAA…	MDVRRRPIPPSGDRRQTQKLKNTATTDSQTLLPLYLTNALFFAVFFSVAYFLLHRWREKIRTATPLHAVTPAETAAIVSLVASAVYLLGFFGVASRASLDELSDDEIILKEDSRAPGPCAAALSDSCSLPNNKIQDQFPLPPRAVHSLAKEKQHIPSPPQVDSPVSVSVSVSSSSDDEDEEIVQAVVSGSIPSYSLESRLGDTRRAATIRHEVVQRLTSRSLSGLPLEGFNYDSILGQCCEMPIGFVQIPVGVAGPLLLDGKEFTVPMATTEGCLVASTNRGCKAIYVSGGASSVLLRDGMTRAPVVRFPSAQRAAQLKFFLEDPLNFDSLAVVFNKSSRFARLQNIQCAIAGKNLYMRFRCSTGDAMGMNMVSKGVQNVLDFLQSDFPDMDVIGISGN…
GmHMGR5	XM_003537651	2014	1668	555	140516	4.92	21.7	0.824	GmChr11	ATGGAAGTTCGCCGGCGAGTCCTCCGTCCCGCTCCCGCCGGCGAACCTTTGAAGCCCAAACAGGACCCAAACTCCCAACAGCAGCAGCAGCCACAGCAATCGTACCTCACCAACGCCGTGTTCTTCGGGCTGTTCTTCTCGGTGGCGTACTTCCTCCTCCACCGATGGCGCGAGAAGATCCGCACCTCCACTCCCCTTCACGTCGTCACGCTCTCCGAGATGGCCGCCATCGTCTCCCTCATCGCCTCCGTCGTCTACCTCATGGCCTTCTTCGGCATTACCTTCATCCTCCACCCATTCCTTAATTCCCGTTCTTCTCCTGACGATGACATCGACCTCGACATTCCCAAATTACCTGTCCCCACTCCCTGCCCCGCTGCCCTTCCTCCAAAACTCCCT…	ATGGAAGTTCGCCGGCGAGTCCTCCGTCCCGCTCCCGCCGGCGAACCTTTGAAGCCCAAACAGGACCCAAACTCCCAACAGCAGCAGCAGCCACAGCAATCGTACCTCACCAACGCCGTGTTCTTCGGGCTGTTCTTCTCGGTGGCGTACTTCCTCCTCCACCGATGGCGCGAGAAGATCCGCACCTCCACTCCCCTTCACGTCGTCACGCTCTCCGAGATGGCCGCCATCGTCTCCCTCATCGCCTCCGTCGTCTACCTCATGGCCTTCTTCGGCATTACCTTCATCCTCCACCCATTCCTTAATTCCCGTTCTTCTCCTGACGATGACATCGACCTCGACATTCCCAAATTACCTGTCCCCACTCCCTGCCCCGCTGCCCTTCCTCCAAAACTCCCT…	MEVRRRVLRPAPAGEPLKPKQDPNSQQQQQPQQSYLTNAVFFGLFFSVAYFLLHRWREKIRTSTPLHVVTLSEMAAIVSLIASVVYLMAFFGITFILHPFLNSRSSPDDDIDLDIPKLPVPTPCPAALPPKLPPPPLPHHDEDIVLAVVSGSIPSYSLESRLGDSHRAASIRREAVERITGRSIQGLPVEGFDYDSILGQCCEMPIGFVQIPVGVAGPLLLDGKEYTVPMATTEGCLVASTNRGCKAIHVSGGASSMLLRDAMTRAPVVRFNSAKRASQLKFYLEDPLNFDSLAVVFNKSSRFARLQDIKAAIAGKNLYIRFSCTTGDAMGMNMVSKGVQNVLTFLQSDFPDMDVIGISGNFCSDKKAAAVNWIEGRGKSVVCEAVIKEEVVKKVLKTS…
GmHMGR6	XM_006596524	408	408	135	33420.9	5.28	29.66	0.679	GmChr14	ATGGTCTCGCATGAGGCACATGGAAAAGCCACCCAAAACGAAAATCAAGCAGGATTTAGTGCCACGACGTTAATTCAAGTATTATCTGATTTGAACAGGAGATTTGTGTCATTTGATGGTGTTATTGTAGACGTTCATTATGCGTGTGGAAATTATTGTTCGGACAAGAAACCTGCAGCAGTAAATTGGATCGAGGGACGTGGGAAATCAGTTGTTTGTGAAGCAATTATCAAAGAAGAAGTGGTGCAGAAGGTATTGAAAACCAACGTGTCTGCCCTGGTGGAGCTTAACATGCTCAAAAACCTTGCTGGTTCTGCTAGTAACATTGTTTCTGCCATCTTTATAACCATCAATGATGGGAGGCACCTTCACATCTCAGTGACCATGCCTTACATTGAG…	ATGGTCTCGCATGAGGCACATGGAAAAGCCACCCAAAACGAAAATCAAGCAGGATTTAGTGCCACGACGTTAATTCAAGTATTATCTGATTTGAACAGGAGATTTGTGTCATTTGATGGTGTTATTGTAGACGTTCATTATGCGTGTGGAAATTATTGTTCGGACAAGAAACCTGCAGCAGTAAATTGGATCGAGGGACGTGGGAAATCAGTTGTTTGTGAAGCAATTATCAAAGAAGAAGTGGTGCAGAAGGTATTGAAAACCAACGTGTCTGCCCTGGTGGAGCTTAACATGCTCAAAAACCTTGCTGGTTCTGCTAGTAACATTGTTTCTGCCATCTTTATAACCATCAATGATGGGAGGCACCTTCACATCTCAGTGACCATGCCTTACATTGAG…	MVSHEAHGKATQNENQAGFSATTLIQVLSDLNRRFVSFDGVIVDVHYACGNYCSDKKPAAVNWIEGRGKSVVCEAIIKEEVVQKVLKTNVSALVELNMLKNLAGSASNIVSAIFITINDGRHLHISVTMPYIEVI
GmHMGR7	XM_003545508	2277	1698	565	142702	4.92	20.97	0.78	GmChr14	TTTTTTGCTGGCACACACACGTCCACAGCACTATCATATACTCCTTTTCTTCCTTCTTCCGTTTCATTTTCGGCGTCCCTCTCTCCCTCCCACAATGGACCTCCATCGCCGGCCGCCGCCCGCCGCTGACGACGGAGCAATCCACCCCAAGAAGAGGAGGGACACTTCCTCTCCCAAGGCCTCCGACGCTCTCCCTCTCCCTCTCTACCTCACCAACGCGATCTTCTTCACGCTCTTCTTCTCCGTTGCTTACTTCCTCCTCCACCGCTGGCGCGACAAGATCCGCAGTCACACCCCTCTCCACGTCGTCACTCTCTCCGAGATCGCCGCCATTTTCTCCCTCATCGCCTCCTTCATCTACCTCCTCGGCTTCTTCGGCATCGACTTCGTCCAGTCCTT…	ATGGACCTCCATCGCCGGCCGCCGCCCGCCGCTGACGACGGAGCAATCCACCCCAAGAAGAGGAGGGACACTTCCTCTCCCAAGGCCTCCGACGCTCTCCCTCTCCCTCTCTACCTCACCAACGCGATCTTCTTCACGCTCTTCTTCTCCGTTGCTTACTTCCTCCTCCACCGCTGGCGCGACAAGATCCGCAGTCACACCCCTCTCCACGTCGTCACTCTCTCCGAGATCGCCGCCATTTTCTCCCTCATCGCCTCCTTCATCTACCTCCTCGGCTTCTTCGGCATCGACTTCGTCCAGTCCTTCATCTCACGCGCCTCCAACGACGCCTGGGACCTCGACGACGCCGTTACAGATTCTCCCTCTTCCTCTCCCTCTCCCTCTCCCTCGCCCGCAATT…	MDLHRRPPPAADDGAIHPKKRRDTSSPKASDALPLPLYLTNAIFFTLFFSVAYFLLHRWRDKIRSHTPLHVVTLSEIAAIFSLIASFIYLLGFFGIDFVQSFISRASNDAWDLDDAVTDSPSSSPSPSPSPAITKMPSRDASIILSSEDDEEIVNSVVEGVTPSYALESRLGDCRRAAGIRRAALQRLTGQSLEGLPLEGFDYDSILGQCCEMPVGYVQIPVGVAGPLLLDGFEYTVPMATTEGCLVASTNRGCKAIYASGGASSVVLRDCMSRAPVVRFSTAKRAAQLKFFLEDPLNFDTLSLVFNRSSRFARLQGIQCAMAGKNAYLRFTCSTGDAMGMNMVSKGVQNVLDFLLNDFPDMDVIGISGNYCSDKKPAAVNWIEGRGKSVVCEAIIKEE…
GmHMGR8	XM_003547838	2562	1764	587	147881	4.9	21.94	0.858	GmChr16	CTACCAAATCGCGCGGAGAATAAAAAAGCAAATAAGTGCGATAAACAAGGGTTGCACGCTCTCCGCGTGGGCAACGGTGCTGCGCGGCAACCTCTATCTCTTTTTCTATAAAAAACCTTCTAATTTCAAGCTCTTCCTTTCAACTCCAATTCCAACGGATCTCAACTCCCATTTCTAGCTCCCTCCCTCCCTCTGCTTTTCTTCTCTTCTCATTTTCCTTCGAACCTCCTAATCTCTCCCTCCAGCTTCTGGGTTCTCCATTTTCCCTCGTTTTCTGCATCTGCATTTCGTAGATTCAGTTCTCATCGGAAAATGGACGTTCACCGAAGACCCATTCCTTCTTCCGGCGAACACCGACAAACCCAGAAGCTGAAGACCACCACCACCACCACCACCGAT…	ATGGACGTTCACCGAAGACCCATTCCTTCTTCCGGCGAACACCGACAAACCCAGAAGCTGAAGACCACCACCACCACCACCACCGATTCGAAATCGCAATCGCAGGCGCTTCTGCCTCTCTACCTCACCAACGCCCTCTTCTTCGGGGTGTTCTTCTCCGTCGCGTACTTCCTCCTCCACCGCTGGCGCGAGAAGATCCGCACCGCCACTCCCCTCCACGCCGTCAGCCCCGCCGAGACCGCCGCCATAGTCTCCCTCGTCGCCTCCGCCGTCTACCTCCTCGGCTTCTTCGGCGTTGCCTCCCGCGCCTCCCTCGACGAGCTATCCGACGACGAGATCATCCTCAAGGAGGACTCCCGCGCCCTGGGCCCATGCCCCGCGGCGCTGGCGGACTCCTCC…	MDVHRRPIPSSGEHRQTQKLKTTTTTTTDSKSQSQALLPLYLTNALFFGVFFSVAYFLLHRWREKIRTATPLHAVSPAETAAIVSLVASAVYLLGFFGVASRASLDELSDDEIILKEDSRALGPCPAALADSSCLLPNKIQNQFPLSPKAIHSVTKEPQVDSPVPISSFSDEDEEIVQAVVSGSIPSYSLESRLGDTRRATAIRHEVVQRLTSRSLSGLPLEGFNYDSILGQCCEMPIGFVQIPVGVAGPLLLDGKEYTVPMATTEGCLVASTNRGCKAIHVSGGASSVLLRDGMTRAPVVRLPSAQRAAQLKFFLEDPLNFDSLAVVFNKSSRFARLQNIQCAIAGKNLYMRFRCSTGDAMGMNMVSKGVQNVLDFLQDDFPDMDVIGISGNFCSDKK…
GmHMGR9	XM_006605513	2507	1827	608	151826	4.92	22.39	0.763	GmChr20	TTCTTTCATTTGGAAGAGGAAGTAGGGTCGAGAGGCACGTGGGGGAAACGAAAATCCTGTGCGAAAGGAGAGACTCATCACTTGTCCCGCCTTCGCATACTCACTCTCTGGATCACCAAGTTAACTCATTCACACAATTCTTTCTTTCTCTCACTATAAAACATTTGTCCTCAAACTTCGCTGCCATACTCACCTCTCTCTCCACCACCACCCACCATGGAGCTCCGCCGCCGCTCCTCCGCCGCGGCCAAAGCCTCCGACGCCCTCCCCCTCCCTCTCCACGTCACCAACGCCTTCTTCTTCACCCTTTTCTTCTCCCTCGCCTACTACCTCCTCCAGCGGTGGCGCGACAAGATCCGCTCCTCCTCCCCTCTCCACCTCCTCTCCCTCTCCGACATC…	ATGGAGCTCCGCCGCCGCTCCTCCGCCGCGGCCAAAGCCTCCGACGCCCTCCCCCTCCCTCTCCACGTCACCAACGCCTTCTTCTTCACCCTTTTCTTCTCCCTCGCCTACTACCTCCTCCAGCGGTGGCGCGACAAGATCCGCTCCTCCTCCCCTCTCCACCTCCTCTCCCTCTCCGACATCGCCGCCATCTTCGCCCTCCTCGCCTCCGTCATCTACCTCCTTGGCTTCTTCGGCATCCACTTCGTTCAGTCCTTCGTTGCACGTCCCGCCGACGAAGAACCATCCCAATGCGCCTCCATTGACAGAGCCGACGAGGATATCGCCAACTCCATCATAGAAGGAGACGCACAGCCTTCTCCCTTGTGCAGGGTCGACAATGATATGAAGGGAAAGAAA…	MELRRRSSAAAKASDALPLPLHVTNAFFFTLFFSLAYYLLQRWRDKIRSSSPLHLLSLSDIAAIFALLASVIYLLGFFGIHFVQSFVARPADEEPSQCASIDRADEDIANSIIEGDAQPSPLCRVDNDMKGKKVIQRPFECTKPILTELISSIDRVDSDNIIADPVINGKEAVQPSFQCTKPILTKLISSDDDIIIVDSVINGTVPSYSLESCLGDSRRAAAIRREVVQRETGRSLAGLPLEDFDYDAILGQCCEMPVGYVQLPVGVAGPLLLDGAEYTVPMATTEGCLVASTNRGCKAIYASGGASSVVFRDGMSRAPVVRFATVTRAAELMFYLEDPLNFDTLAVVFNRSSRFGRLQSIKCSIAGKNVYIRFTCSTGDAMGMNMVSKGVQNVLDFLQ…
PtHMGR1	XM_002300508	2341	1734	577	143317	4.98	25.55	0.661	PtChr1	CTCTTCCTCTCAAGCCTCTCCTCCTCCCTCTCTCTCTCTCTCTCTGACATTTGTTTGTTTCTTTTCTTCTTATCAATATCTTCACCCTTTTCGCCGGACTTCAATACACGAGGTCCGCCGGCGTCCAGCCAAATCCGACGTCAGCATGGACAGGCATGCCGGCGAACCCGCCCTGAAACCATACCTTCGTCACCACCATGATCATCATGATTTACAGCCTCCGACGTCTGTAAAGGCATCGGATGCACTCCCATTACCTCTTTACTTAACAAATGGTTTATTCTTCGGGCTATTTTTCTCCGTCGCCTACTTCCTGCTCCATCGTTGGCGCGAAAAGATCCGAAACTCCACTCCCCTTCATATCATCACTTTCCCTGAAATCGCTGGGATAGTATGTTT…	ATGGACAGGCATGCCGGCGAACCCGCCCTGAAACCATACCTTCGTCACCACCATGATCATCATGATTTACAGCCTCCGACGTCTGTAAAGGCATCGGATGCACTCCCATTACCTCTTTACTTAACAAATGGTTTATTCTTCGGGCTATTTTTCTCCGTCGCCTACTTCCTGCTCCATCGTTGGCGCGAAAAGATCCGAAACTCCACTCCCCTTCATATCATCACTTTCCCTGAAATCGCTGGGATAGTATGTTTGGCTGCTTCGGTTATTTATCTTCTTGGTTTCTTTGGGATTGGCGTTGTTCAATCTTTTATCTCTCGAGGGTCTAATGATTCTTGGGATGTTGAGGAAGATAATAATGTTATGATCAAGAAAAATGGTATCGGTTGCACTCCTGCA…	MDRHAGEPALKPYLRHHHDHHDLQPPTSVKASDALPLPLYLTNGLFFGLFFSVAYFLLHRWREKIRNSTPLHIITFPEIAGIVCLAASVIYLLGFFGIGVVQSFISRGSNDSWDVEEDNNVMIKKNGIGCTPAESLACTLAPVSRERVVAPTIQEPLILSGDDEEVIKGVVSGTIPSYSLESKLGDCKRAAAIRREALQRMTGRSMEGLPLEGFDYESILGQCCEMPVGFVQIPVGIAGPLLLNGTEYMVPMATTEGCLVASTNRGCKAIYASGGASSMLLKDAMTRAPVVRFGTAKRAAELKFFVEDPANFDTLSVAFNRSSRFGRLQNIKCAVAGKNLYMRFSCSTGDAMGMNMVSKGVQNVLDYVQTDFPDMDIIGISGNFCSDKKPAAVNWIEGR…
PtHMGR2	XM_002301862	2273	1767	588	147829	4.94	24.62	0.748	PtChr2	CCTCAGTTCACTCTCAGCACAGCCACTAAGCGTGCTCTAACAGCACGCCCAAACTTCCCGAAAGCAAAACTCAGTTTAAATTTATCCGCCGGAATATACGGATGGACTCCCGCCGCCTGCCACCTAAATCATCACGCACCACGTCCTCTAACGACGGCGGTCCTCTCCACCATCACCAGAAGCGACCTGCTCCTTCCGTCGACAACCGCTCTCCATCACCGACACCGAAAGCATCAGACGCGCTTCCCCTCCCTCTCTACCTGACAAACGCCATTTTCTTCACGCTTTTCTTCTCCGTAGCCTACTACCTCCTCCACCGGTGGCGTGAAAAGATCCGTGACTCTACGCCACTCCATGTCGTTACTTTCCCCGAAATCGCCGCCATTGTTTCCCTAATGG…	ATGGACTCCCGCCGCCTGCCACCTAAATCATCACGCACCACGTCCTCTAACGACGGCGGTCCTCTCCACCATCACCAGAAGCGACCTGCTCCTTCCGTCGACAACCGCTCTCCATCACCGACACCGAAAGCATCAGACGCGCTTCCCCTCCCTCTCTACCTGACAAACGCCATTTTCTTCACGCTTTTCTTCTCCGTAGCCTACTACCTCCTCCACCGGTGGCGTGAAAAGATCCGTGACTCTACGCCACTCCATGTCGTTACTTTCCCCGAAATCGCCGCCATTGTTTCCCTAATGGCTTCCTTTATTTACCTTTTAGGATTTTTTGGAATCGATTTTGTTCAATCATTCATCACGCGCCCTTCTCACGACACGTGGGATTTGGAAGATACCGACAAT…	MDSRRLPPKSSRTTSSNDGGPLHHHQKRPAPSVDNRSPSPTPKASDALPLPLYLTNAIFFTLFFSVAYYLLHRWREKIRDSTPLHVVTFPEIAAIVSLMASFIYLLGFFGIDFVQSFITRPSHDTWDLEDTDNPNYLINEDHRLVTCPPPANVPPISKLPNPEPIITPLASVEDEEIVKSVTEGTLPSYSLESKLGDCKRAAVIRREALQRTTGRSLEGLPIEGFDYDSILGQCCEMPVGYVQIPVGIAGPLLLNGMEYMVPMATTEGCLVASTNRGCKAMYASGGATSVLLADGMTRAPVVRFETAKRASELKLFLEDPDNFDTLSIVFNRSSRFARLQGIKCSMAGKNLYMRFKCSTGDAMGMNMVSKGVQNVLDFLQNDFHDMEVIGISGNFCSDK…
PtHMGR3	XM_006384809	2252	1785	594	149071	4.95	23.47	0.675	PtChr3	ACCTCTACTGCAACTCCATCATCTCACCATTCATCCAAACACAACTCTAGCTTCCTTCCTTTGCTTCTGTGCTTCTCATTTCCCCATCCGCCGTTCGCTGCTTCCCTCCTCCATTCACCTACAGTAACTCGCCGCCGCCACAATGGAGGGGACTCGCCGGCGATCGACCAAATCCATTCATGATCACAAATTAGTTGATCACGACGAAAGCAGTGCAGTGATTGGCCCAAAAGCATCCGATGCATTACCCCTTCCTTTATATATAACCAATGCTCTCTTCTTCACCGTATTCTTTTCCGTTGTTTATTTCTTGCTTACTCGCTGGCGTGAGAAGATTCGCAATTCCACTCCTCTTCATCTTCTCACTCTCTCTGAAATCGCTTCTATTTTTGCCTTTAT…	ATGGAGGGGACTCGCCGGCGATCGACCAAATCCATTCATGATCACAAATTAGTTGATCACGACGAAAGCAGTGCAGTGATTGGCCCAAAAGCATCCGATGCATTACCCCTTCCTTTATATATAACCAATGCTCTCTTCTTCACCGTATTCTTTTCCGTTGTTTATTTCTTGCTTACTCGCTGGCGTGAGAAGATTCGCAATTCCACTCCTCTTCATCTTCTCACTCTCTCTGAAATCGCTTCTATTTTTGCCTTTATTACATCTTTCATTTATATGCTTGGTTTCTTCGGCATCGACTTCGTTCAGTCCCTTATTCTCCGTCCTTCTCCTGATGTCTGGGCTGCCCACGATGACGAGGAAGATGAAGAAGATCTTCTCAAAGAAGATGCCTGTATAGTT…	MEGTRRRSTKSIHDHKLVDHDESSAVIGPKASDALPLPLYITNALFFTVFFSVVYFLLTRWREKIRNSTPLHLLTLSEIASIFAFITSFIYMLGFFGIDFVQSLILRPSPDVWAAHDDEEDEEDLLKEDACIVPCGQALDCTAPPPQKLTVDPIVVVPSPPLKPKAVDEVPFPTTLTEEDEEIINSVVAGKTPSYSLESKLGDCKRAAAIRREALQRITSKSLSGLPLEGFDYESILGQCCEMPVGYVQIPVGIAGPLLLDGKEYSVPMATTEGCLVASTNRGCKAIHVCGGATSVLLRDAMTRAPVVRFGTAKRAAQLKLYLEDPANFEAVSTAFNKSSRFGRLQNIKCALAGKNLYMRFSCSTGDAMGMNMVSKGVQNVLDFVQNDFPDMDVLGISG…
PtHMGR4	XM_024601892	2086	1767	588	147687	4.94	24.45	0.734	PtChr5	ACACGCCCCGCCACTGCTCTCCATCTCTTTCCCTTTCAATTCAAGCAAAACAAACAAAAAAAAAATAACTCAGAGAAGAAGCAATTCTCAGTTTAAATATCTCCGCCGGCATATCCGGATGGACACCCGCCGCCGTCCACCTAAACCACGACGCTCAACCTCCTCTCAAGATGGTGGTGGTCACCATCTCCATCAGAAGCGACTTCCTCCTTCCATCGACAACAGCTCTCCATCACCGCCACCGAAAGCATCAGACGCGCTTCCCCTCCCTCTTTACCTAACAAACGCCATTTTTTTCACGCTTTTCTTCTCCGTAGCCTACTACCTCCTCTACCGTTGGCGTGACAAGATCCGTAACTCTACGCCACTCCATGTCGTTACTTTCCCCGAAATCGCCGC…	ATGGACACCCGCCGCCGTCCACCTAAACCACGACGCTCAACCTCCTCTCAAGATGGTGGTGGTCACCATCTCCATCAGAAGCGACTTCCTCCTTCCATCGACAACAGCTCTCCATCACCGCCACCGAAAGCATCAGACGCGCTTCCCCTCCCTCTTTACCTAACAAACGCCATTTTTTTCACGCTTTTCTTCTCCGTAGCCTACTACCTCCTCTACCGTTGGCGTGACAAGATCCGTAACTCTACGCCACTCCATGTCGTTACTTTCCCCGAAATCGCCGCCATTATTTCCCTAATGGCTTCCTTTATTTACCTTTTAGGTTTTTTTGGAATCGATTTCGTTCAATCATTCATCACGCGCTCTTCTCATGACGCGTGGGAGTTAGAAGGTTCCGATCAT…	MDTRRRPPKPRRSTSSQDGGGHHLHQKRLPPSIDNSSPSPPPKASDALPLPLYLTNAIFFTLFFSVAYYLLYRWRDKIRNSTPLHVVTFPEIAAIISLMASFIYLLGFFGIDFVQSFITRSSHDAWELEGSDHPNFLINKDHRLVTCPPPASIDPIPKLPNPETIITPLASVEDEEIVKSVTEGTLPSYSLETKLGDCKRAAVIRREALQRTTGRSLEGLPIEGFDYDSILGQCCEMPVGYVQIPVGIAGPLSLNGMEFMVPMATTEGCLVASTNRGCKAIYASGGASSVLYADGMTRAPVVRFETAKRASELKFFLEDPDNFDTLSIVFNRSSRFGRLQGIQCAMAGKNLYIRFKCSTGDAMGMNMVSKGVQNVLDFLQADFPDMEVIGLSGNYCSDK…
PtHMGR5	XM_024607975	2173	1770	589	148109	4.95	23.39	0.686	PtChr9	CGCTTCTACTCCATCGCTTCACCATCCATCCAGACCCAACACACAACACTAACAAACTCCCTCTATTCTCTGCCTTTCTCATTTCTCGATCCGCCGCTCGGTTCTTCCCTCCTCTATTCACCACCGCCGCCGCCATAATGGAGGGGACTCGTCGGCGATCGACCACCACCACCAAACCCTTTCGTAAATTAACTGATCACGACGAAAGTAGTGCATTGACTGGCCCAAAAGCATCCGATGCATTACCCCTTCCTTTATATATAACCAACGCTCTCTTCTTCACCGTTTTCTTCTCCGTTGTTTATTTCTTGCTTACTCGTTGGCGTGAGAAGATTCGCAATTCTACTCCTCTTCATCTTGTCACTCTCTCCGACATCGTTGCTATTTTTGCCTTTGTTG…	ATGGAGGGGACTCGTCGGCGATCGACCACCACCACCAAACCCTTTCGTAAATTAACTGATCACGACGAAAGTAGTGCATTGACTGGCCCAAAAGCATCCGATGCATTACCCCTTCCTTTATATATAACCAACGCTCTCTTCTTCACCGTTTTCTTCTCCGTTGTTTATTTCTTGCTTACTCGTTGGCGTGAGAAGATTCGCAATTCTACTCCTCTTCATCTTGTCACTCTCTCCGACATCGTTGCTATTTTTGCCTTTGTTGCTTCTTTCATTTATATGCTTGGTTTCTTCGGCATCGACTTCGTTCAGTCCCTTATCCTCCGTCCTTCTCCTGATGTCTGGGCTGCCGAAGACGACGACGAAGATGAAGAAGATCTTCTCAAAGAAGATGCCCGCAAA…	MEGTRRRSTTTTKPFRKLTDHDESSALTGPKASDALPLPLYITNALFFTVFFSVVYFLLTRWREKIRNSTPLHLVTLSDIVAIFAFVASFIYMLGFFGIDFVQSLILRPSPDVWAAEDDDEDEEDLLKEDARKVRCGQALDCTAPPQKLAVVPSPPLKPKVVDEIPFPTTLNEEDEEIINSVVAGKTPSYSLESKLGDCKRAAAIRREALQRITCKSLSGLPLEGFDYESILGQCCEMPVGYVQIPVGIAGPLLLDDKEYSVPMATTEGCLVASTNRGCKAIHLSGGATSVLLRDAMTRAPVVRFGTAKRAAQLKFYLEDPANFEVVSTAFNKSSRFGRLQNIKCALAGKNLYMRFSCSTGDAMGMNMVSKGVQNVLDFLQKDFPDMDVLGISGNYCSD…
PtHMGR6	XM_002316990	2566	1767	588	146003	4.97	24.73	0.676	PtChr11	TTTTAAAAACAGCATGATACAAAAACATGCCGTGCATGTGAGCTGCGATACAGCGCGCGCCCACCTCCAAAACCGTCCTATCTCTCCGCTCCGCCTCTCCTCCTCTCTGTCTCTCTCTCTCTCTAACATTTCTAATATATGTTTTTTTATCACTATCTTCGCCCTTTGAATCGGACTTTCAACGCACGAGGTTCGCCGGCTTCAACCCAAATCCGACGTCCACATGGACAAAGCTGCCGGCGAAACCCTGAAACAATACCATCGTCAGCGTCACCATCACAATGATCATCATAATTTACCAACTCCGACGTCTTTAAAGGCGTCGGATGCTCTGCCATTACCACTTTACCTTACGAACGGTTTGTTCTTCGGGCTGTTTTTCTCCGTAGCCTACTTCCT…	ATGGACAAAGCTGCCGGCGAAACCCTGAAACAATACCATCGTCAGCGTCACCATCACAATGATCATCATAATTTACCAACTCCGACGTCTTTAAAGGCGTCGGATGCTCTGCCATTACCACTTTACCTTACGAACGGTTTGTTCTTCGGGCTGTTTTTCTCCGTAGCCTACTTCCTCCTTCACCGTTGGCGTGAAAAGATCCGCAACTCCACTCCCCTTCATATCCTTACTTTCCCTGAAATCGCTGGGATAGTTTGTTTGTCTGCTTCGGTTGTTTATCTTCTTGGTTTCTTTGGGATTGGCATCGCTCAATCTCTTATCTCTCGAGGGTCACAGGATTCTTGGGACGTAGAGGAAGATCATATGATGGAGAAAAAAGGTGGGCTTTGTGCTGCAGAA…	MDKAAGETLKQYHRQRHHHNDHHNLPTPTSLKASDALPLPLYLTNGLFFGLFFSVAYFLLHRWREKIRNSTPLHILTFPEIAGIVCLSASVVYLLGFFGIGIAQSLISRGSQDSWDVEEDHMMEKKGGLCAAEICSGPAKSPAASLACTLAPVPSARAVSTMFQTPLLGSDDEEVIKGVVSGDIPSYSLESKLADCKRAAVIRREALQRMTGRSLEGLPLEGFDYESILGQCCEMPVGYVQIPVGVAGPLLLDGKEYTVPMATTEGCLVASTNRGCKAIYASGGASSVLLRDGMTRAPVVRFGTAKRAAELKFFTEDPANFDTLGVVFNRSSRFGRLQNIKCTIAGKNLYMRFSCSTGDAMGMNMVSKGVQNVLDYLQTDFPDMEIIGISGNFCSDKKP…
SlHMGR1	NM_001309881	1842	1806	601	149766	4.97	26.14	0.682	SlChr2	GCCGGTGTTCCTGCCGGAAAATCAACTAAATTTACAATGGACGTTCGCCGGCGACCAGTTAAGCCTTTATGCACATCAAAAGATGCTTCCGCCGGCGAACCTCTGAAACAACAACAAGTTTCTTCTCCTAAAGCATCTGACGCGCTTCCACTCCCATTGTACCTAACCAATGGGTTGTTTTTCACCATGTTTTTCTCTGTTATGTATTTTCTTCTCGTAAGGTGGCGTGAGAAGATCCGTAATTCTATTCCTCTTCATGTGGTTACCCTTTCTGAATTGTTAGCTATGGTGTCATTGATTGCTTCCGTTATATATCTATTGGGTTTCTTTGGGATTGGGTTTGTTCAGTCGTTTGTGTCCAGGTCGAATAGTGATTCATGGGATATTGAGGATGAGAAT…	ATGGACGTTCGCCGGCGACCAGTTAAGCCTTTATGCACATCAAAAGATGCTTCCGCCGGCGAACCTCTGAAACAACAACAAGTTTCTTCTCCTAAAGCATCTGACGCGCTTCCACTCCCATTGTACCTAACCAATGGGTTGTTTTTCACCATGTTTTTCTCTGTTATGTATTTTCTTCTCGTAAGGTGGCGTGAGAAGATCCGTAATTCTATTCCTCTTCATGTGGTTACCCTTTCTGAATTGTTAGCTATGGTGTCATTGATTGCTTCCGTTATATATCTATTGGGTTTCTTTGGGATTGGGTTTGTTCAGTCGTTTGTGTCCAGGTCGAATAGTGATTCATGGGATATTGAGGATGAGAATGCTGAGCAGCTAATTATCGAGGAAGATAGCCGCCGG…	MDVRRRPVKPLCTSKDASAGEPLKQQQVSSPKASDALPLPLYLTNGLFFTMFFSVMYFLLVRWREKIRNSIPLHVVTLSELLAMVSLIASVIYLLGFFGIGFVQSFVSRSNSDSWDIEDENAEQLIIEEDSRRGPCAAATTLGCVVPPPPVRKIAPMVPQQPAKAALSQTEKPAPIIMPALSEDDEEIIQSVVQGKTPSYSLESKLGDCMRAASIRKEALQRITGKSLEGLPLEGFDYESILGQCCEMPVGYVQIPVGIAGPLLLDGREYSVPMATTEGCLVASTNRGCKAIFVSGGANSILLRDGMTRAPVVRFTTAKRAAELKFFVEDPLNFEILSLMFNKSSRFARLQGIQCAIAGKNLYMRFSCSTGDAMGMNMVSKGVQNVLDYLQSEYPDMDV…
SlHMGR2	NM_001309190	2427	1806	601	149068	4.97	26.91	0.69	SlChr2	TCCTCACATCCCATCACTCTTCTTTTAACAATTATACTTGTCAATCATCAATCCCACAAACAACACTTTTTCTCTCCTCTTTTTCCTCACCGGCGGCAGACTTACCGGTGAAAAAATGGACGTTCGCCGGAGATCTGAAGAGCCTGTTTATCCATCTAAGGTCTTTGCCGCCGATGAAAAACCTCTCAAACCCCACAAGAAACAACAACAACAACAAGAGGACAAGAATACCCTTCTCATTGATGCTTCCGATGCTCTCCCACTTCCTTTGTATCTCACGAATGGCTTGTTTTTCACCATGTTTTTCTCTGTTATGTATTTTCTTCTATCAAGGTGGCGTGAGAAAATCAGGAATTCCACTCCTTTACATGTCGTTACGCTTTCTGAATTGGGTGCTAT…	ATGGACGTTCGCCGGAGATCTGAAGAGCCTGTTTATCCATCTAAGGTCTTTGCCGCCGATGAAAAACCTCTCAAACCCCACAAGAAACAACAACAACAACAAGAGGACAAGAATACCCTTCTCATTGATGCTTCCGATGCTCTCCCACTTCCTTTGTATCTCACGAATGGCTTGTTTTTCACCATGTTTTTCTCTGTTATGTATTTTCTTCTATCAAGGTGGCGTGAGAAAATCAGGAATTCCACTCCTTTACATGTCGTTACGCTTTCTGAATTGGGTGCTATTGTTTCGTTAATTGCTTCTGTCATTTATCTTCTTGGTTTCTTTGGGATTGGGTTTGTTCAGACGTTTGTGTCAAGGGGAAATAATGATTCATGGGATGAAAATGATGAGGAATTT…	MDVRRRSEEPVYPSKVFAADEKPLKPHKKQQQQQEDKNTLLIDASDALPLPLYLTNGLFFTMFFSVMYFLLSRWREKIRNSTPLHVVTLSELGAIVSLIASVIYLLGFFGIGFVQTFVSRGNNDSWDENDEEFLLKEDSRCGPATTLGCAVPAPPARQIAPMAPPQPSMSMVEKPAPLITSASSEEDEEIIKSVVQGKIPSYSLESKLGDCKRAASIRKEVMQRITGKSLEGLPLEGFNYESILGQCCEMPIGYVQIPVGIAGPLLLNGKEFSVPMATTEGCLVASTNRGCKAIYASGGATCILLRDGMTRAPCVRFGTAKRAAELKFFVEDPIKFETLANVFNQSSRFARLQRIQCAIAGKNLYMRFVCSTGDAMGMNMVSKGVQNVLDYLQNEYPDM…
SlHMGR3	XM_004234541	2145	1725	574	142329	4.99	28.06	0.689	SlChr3	GCATTTCCGATACAACAGCTTCAACACTCACAATACTTCCTCACATTTCTCCATTTCTTCTCTGTAAATTCCGGCGACCGGAAAATTTTCACGATGGACGTTCGCCGGCGAGCTGTAAAACCCCTTGACGCTTCCAAACACATTTCCTCCGGAGAACCTCTCAGACCCCATAATCAAGATTCCTCTGTTAAAGCTTCAGATGCTCTTCCATTACCGTTGTATCTTACAAATGGTTTGTTCTTCACCATGTTTTTCTCTGTCATGTATTTTCTTCTACACAGATGGCGTGAGAAGATCCGTAATGGAATTCCACTCCACGTGCTCAACTTTTCTGAATTAGTTGCTATCTTTTCGTTGATCGCTTCAGTTATTTATCTGTTGGGGTTCTTTGGTATTGGG…	ATGGACGTTCGCCGGCGAGCTGTAAAACCCCTTGACGCTTCCAAACACATTTCCTCCGGAGAACCTCTCAGACCCCATAATCAAGATTCCTCTGTTAAAGCTTCAGATGCTCTTCCATTACCGTTGTATCTTACAAATGGTTTGTTCTTCACCATGTTTTTCTCTGTCATGTATTTTCTTCTACACAGATGGCGTGAGAAGATCCGTAATGGAATTCCACTCCACGTGCTCAACTTTTCTGAATTAGTTGCTATCTTTTCGTTGATCGCTTCAGTTATTTATCTGTTGGGGTTCTTTGGTATTGGGTTTGTTCAATCTTTCGTTTCTAAAGGAAATAATGATTCTTGGGACGTTGAAGATGAAACCCCAGAACAATTTATTGATACAACTGTTACATCA…	MDVRRRAVKPLDASKHISSGEPLRPHNQDSSVKASDALPLPLYLTNGLFFTMFFSVMYFLLHRWREKIRNGIPLHVLNFSELVAIFSLIASVIYLLGFFGIGFVQSFVSKGNNDSWDVEDETPEQFIDTTVTSPPVRRNIPMKSVPVDEKDAQIITPFSLEDDEVIIKSVVEGRIPSYSLESKLGDCKRAAFIRKEALQRSSGKSLDGLPLDGFDYESILGQCCEMPIGYIQIPVGIAGPLLLNGNEFSVPMATTEGCLVASTNRGCKAIYVSGGATSVLFRDGMTRAPVVRFGSAKRAAELKFFVEDTMNFETLSVVFNKSSRFARLQNIQCAIAGKNLYMRFSCSTGDAMGMNMVSKGVQNVLDYLQNEYPDMDIIGISGNYCSDKKPAAVNWIEGR…
SlHMGR4	XM_010319372	2089	1725	574	142289	4.99	27.71	0.682	SlChr3	GCTTCATCACTCACAATACTTCCTCATATTTCTCCGTTTCTTCTCTGTAAATTCCGGCACCGGAAAATTTTACAGATGGACGTTCGCCGGCGAGCTGTAAAACCCCTTGACGCTTCCAAACACATTTCCTCCGGAGAACCTCTCAGACCCCGTAATCAAGATTCCTCTGTTAAAGCTTCAGATGCTCTTCCATTACCTTTGTATCTTACAAATGGTTTGTTCTTCACCATGTTTTTCTCTGTCATGTATTTTCTTCTACACAGATGGCGTGAGAAGATCCGTGATGGAATTCCACTCCACGTGCTTAACTTTTCTGAATTAGTTGCTATGTTTTCGTTGATCGCTTCAGTTATTTATCTGTTGGGGTTCTTTGGTATTGGGTTTGTTCAATCTTTCGTT…	ATGGACGTTCGCCGGCGAGCTGTAAAACCCCTTGACGCTTCCAAACACATTTCCTCCGGAGAACCTCTCAGACCCCGTAATCAAGATTCCTCTGTTAAAGCTTCAGATGCTCTTCCATTACCTTTGTATCTTACAAATGGTTTGTTCTTCACCATGTTTTTCTCTGTCATGTATTTTCTTCTACACAGATGGCGTGAGAAGATCCGTGATGGAATTCCACTCCACGTGCTTAACTTTTCTGAATTAGTTGCTATGTTTTCGTTGATCGCTTCAGTTATTTATCTGTTGGGGTTCTTTGGTATTGGGTTTGTTCAATCTTTCGTTTCTAAAGGAAATAATGATTCTTGGGACGTTGAAGATGAAACCCCAGAACAATTTATTGATGCAACTGTTACATCA…	MDVRRRAVKPLDASKHISSGEPLRPRNQDSSVKASDALPLPLYLTNGLFFTMFFSVMYFLLHRWREKIRDGIPLHVLNFSELVAMFSLIASVIYLLGFFGIGFVQSFVSKGNNDSWDVEDETPEQFIDATVTSPPVRRNIPMKSVPVDENAAQIITPFSGEDDEVVIKSVVEGRIPSYSLESKLGDCKRAAFIRKEALQRTSGKSLDGLPLDGFDYESILGQCCEMPIGYIQIPVGIAGPLLLNGNEFSVPMATTEGCLVASTNRGCKAIYVSGGATSVLFRDGMTRAPVVRFGSAKRAAELKFFVEDTMNFETLSVVFNKSSRFARLQNIQCAIAGKNLYMRFSCSTGDAMGMNMVSKGVQNVLDYLQNEYPDMDIIGISGNYCSDKKPAAVNWIEGR…

## Sheet: Table S3
Table S3 Analysis of protein secondary structure
Gene Name	Alpha helix	Extended strand	Beta turn	Random coil
VvHMGR1	0.4134	0.1716	0.0468	0.3682
VvHMGR2	0.445	0.1434	0.0524	0.3584
VvHMGR3	0.4182	0.1417	0.054	0.3862
AtHMGR1	0.4159	0.1495	0.0483	0.3863
AtHMGR2	0.468	0.137	0.0516	0.3434
CsHMGR1	0.4691	0.1455	0.0473	0.3382
CsHMGR2	0.4099	0.1441	0.048	0.3979
GmHMGR1	0.4751	0.1473	0.0479	0.3297
GmHMGR2	0.4568	0.1295	0.054	0.3597
GmHMGR3	0.4625	0.2625	0.0875	0.1875
GmHMGR4	0.4553	0.1417	0.0556	0.3474
GmHMGR5	0.4631	0.1441	0.0577	0.3351
GmHMGR6	0.4667	0.1926	0.0963	0.2444
GmHMGR7	0.4372	0.1434	0.0442	0.3752
GmHMGR8	0.4378	0.1448	0.0579	0.3595
GmHMGR9	0.4688	0.1414	0.0543	0.3355
PtHMGR1	0.4385	0.1265	0.052	0.383
PtHMGR2	0.4456	0.1224	0.0493	0.3827
PtHMGR3	0.4259	0.1364	0.0438	0.3939
PtHMGR4	0.4507	0.1327	0.0476	0.369
PtHMGR5	0.4465	0.1392	0.0611	0.3531
PtHMGR6	0.4456	0.1395	0.0697	0.3452
SlHMGR1	0.411	0.1414	0.0449	0.4027
SlHMGR2	0.4143	0.1481	0.0499	0.3877
SlHMGR3	0.4251	0.1429	0.0523	0.3798
SlHMGR4	0.4286	0.1359	0.054	0.3815

## Sheet: Table S4
Table S4 Prediction of subcellular localization
Gene Name	Nuclear	Plasma membrane	Extracellular	Cytoplasmic	Mitochondrial	Endoplasm. retic.	Peroxisomal	Golgi	Chloroplast	Vacuolar
VvHMGR1	0.91	0.08	0.7	0	0.67	7.62	0.02	0	0	0
VvHMGR2	0.89	0.1	0.7	0	0.66	7.62	0.02	0	0	0
VvHMGR3	0.9	0.1	0.7	0	0.66	7.62	0.02	0	0	0
AtHMGR1	0.9	0.1	0.7	0	0.66	7.62	0.02	0	0	0
AtHMGR2	0.9	0.1	0.7	0	0.66	7.61	0.03	0	0	0
CsHMGR1	0.9	0.11	0.7	0	0.66	7.6	0.03	0	0	0
CsHMGR2	0.9	0.13	0.69	0	0.67	7.6	0.02	0	0	0
GmHMGR1	0.9	0.12	0.7	0	0.66	7.6	0.03	0	0	0
GmHMGR2	0.9	0.11	0.69	0	0.67	7.6	0.02	0	0	0
GmHMGR3	0	0.31	0.67	0	0.57	8.42	0.03	0	0	0
GmHMGR4	0.9	0.1	0.69	0	0.67	7.62	0.02	0	0	0
GmHMGR5	0.87	0.12	0.7	0	0.66	7.62	0.03	0	0	0
GmHMGR6	0	0.13	0.63	0	0.57	8.65	0.03	0	0	0
GmHMGR7	0.9	0.11	0.69	0	0.67	7.61	0.02	0	0	0
GmHMGR8	0.9	0.13	0.69	0	0.67	7.6	0.02	0	0	0
GmHMGR9	0.9	0.1	0.69	0	0.66	7.64	0.02	0	0	0
PtHMGR1	0.9	0.1	0.7	0	0.66	7.62	0.03	0	0	0
PtHMGR2	0.89	0.1	0.7	0	0.65	7.64	0.03	0	0	0
PtHMGR3	0.91	0.1	0.69	0	0.67	7.62	0.02	0	0	0
PtHMGR4	0.89	0.1	0.7	0	0.65	7.63	0.03	0	0	0
PtHMGR5	0.92	0.12	0.68	0	0.66	7.6	0.02	0	0	0
PtHMGR6	0.9	0.09	0.7	0	0.67	7.62	0.02	0	0	0
SlHMGR1	0.91	0.08	0.71	0	0.65	7.62	0.03	0	0	0
SlHMGR2	0.91	0.1	0.7	0	0.66	7.59	0.03	0	0	0
SlHMGR3	0.91	0.1	0.71	0	0.64	7.6	0.04	0	0	0
SlHMGR4	0.91	0.1	0.71	0	0.64	7.6	0.04	0	0	0

## Sheet: Table S5
Table S5: Aroma components of 10 varieties in berry skin and berry flesh.
Shine-Muscat berry skin																Red Italia berry skin
Component Name	Retention Time	Reference m/z	BP Area	BP Height	TIC	Formula (mol ion)	CAS No.	SI	RSI	Content (ng/g)	Selected Column Type	Library Name				Component Name	Retention Time	Reference m/z	BP Area	BP Height	TIC	Formula (mol ion)	CAS No.	SI	RSI	Content (ng/g)	Selected Column Type	Library Name
Methyl Alcohol	1.389	33.037	676103	328044	744321	CH4O	67-56-1	953	979	0.236975	SemiStandardNonPolar	mainlib				Carbon dioxide	1.322	44.058	34708279	18711529	24920527	CO2	124-38-9	869	999	35.3115	SemiStandardNonPolar	mainlib
Acetaldehyde	1.396	44.047	13652929	6406875	11510506	C2H4O	75-07-0	968	968	4.78538	SemiStandardNonPolar	mainlib				Acetaldehyde	1.389	44.058	7503470	2458633	4241771	C2H4O	75-07-0	928	936	7.63387	SemiStandardNonPolar	mainlib
Ethanol	1.453	45.058	108546298	46102573	76761379	C2H6O	64-17-5	881	881	38.0457	SemiStandardNonPolar	mainlib				Ethanol	1.446	45.051	46741351	19027816	31635579	C2H6O	64-17-5	898	898	47.5537	SemiStandardNonPolar	mainlib
Argon	1.667	40.078	2211087	875923	1094672	Ar	7440-37-1	775	999	0.77499	SemiStandardNonPolar	mainlib				Diazene, dimethyl-	1.51	43.09	4703363	1697738	4192734	C2H6N2	503-28-6	827	938	4.7851	SemiStandardNonPolar	mainlib
Methacrolein	1.711	39.04	769819	268721	797183	C4H6O	78-85-3	848	848	0.269823	SemiStandardNonPolar	mainlib				Borane-methyl sulfide complex	1.57	62.015	552583	226392	592208	C2H9BS	13292-87-0	807	807	0.562186	SemiStandardNonPolar	mainlib
Ethyl Acetate	1.882	43.071	10954223	3642163	5812534	C4H8O2	141-78-6	866	882	3.83948	SemiStandardNonPolar	mainlib				Methylene chloride	1.6	49.017	184249	76778	232847	CH2Cl2	1975-09-02	790	960	0.187451	SemiStandardNonPolar	mainlib
Trichloromethane	1.909	83.036	9094511	3998893	10329380	CHCl3	67-66-3	940	940	3.18764	SemiStandardNonPolar	mainlib				Propanal, 2-methyl-	1.664	43.09	4611383	2280421	6916773	C4H8O	78-84-2	929	933	4.69152	SemiStandardNonPolar	mainlib
Butanal, 3-methyl-	2.127	41.064	2066069	612653	2681353	C5H10O	590-86-3	892	892	0.724161	SemiStandardNonPolar	mainlib				Methacrolein	1.708	39.019	2174466	604251	1735468	C4H6O	78-85-3	848	848	2.21226	SemiStandardNonPolar	mainlib
Butanal, 2-methyl-	2.197	41.064	511952	235429	671946	C5H10O	96-17-3	827	827	0.17944	SemiStandardNonPolar	mainlib				Acetic acid	1.748	43.09	7030806	2113165	5897399	C2H4O2	64-19-7	852	852	7.15299	SemiStandardNonPolar	mainlib
Benzene	2.204	78.079	1001928	261321	609057	C6H6	71-43-2	909	932	0.351178	SemiStandardNonPolar	mainlib				Ethyl Acetate	1.882	43.09	12359004	3559860	6671074	C4H8O2	141-78-6	798	865	12.5738	SemiStandardNonPolar	mainlib
Propanoic acid, anhydride	2.331	57.07	8046762	2492240	3026866	C6H10O3	123-62-6	847	870	2.82041	SemiStandardNonPolar	mainlib				Trichloromethane	1.909	83.015	10201335	4331399	10669100	CHCl3	67-66-3	938	938	10.3786	SemiStandardNonPolar	mainlib
Silanediol, dimethyl-	2.368	77.028	1456791	342605	730610	C2H8O2Si	1066-42-8	779	836	0.510608	SemiStandardNonPolar	mainlib				Dimethyl sulfide	2.11	62.015	344951	118276	231848	C2H6S	75-18-3	805	805	0.350946	SemiStandardNonPolar	mainlib
1-[(1-Oxo-2-propenyl)oxy]-2,5-pyrrolidinedione	2.375	55.046	19635344	4311239	5546365	C7H7NO4	38862-24-7	767	827	6.88223	SemiStandardNonPolar	mainlib				Butanal, 3-methyl-	2.123	41.066	23723806	11257698	53190412	C5H10O	590-86-3	918	918	24.1361	SemiStandardNonPolar	mainlib
Pentanal	2.472	44.047	5884573	2001059	6408204	C5H10O	110-62-3	875	876	2.06255	SemiStandardNonPolar	mainlib				Butanal, 2-methyl-	2.194	41.066	25525492	9523649	32862482	C5H10O	96-17-3	906	908	25.9691	SemiStandardNonPolar	mainlib
Furan, 2-ethyl-	2.522	81.104	24387486	4940952	13816138	C6H8O	3208-16-0	935	935	8.54786	SemiStandardNonPolar	mainlib				Fumaronitrile	2.204	78.091	1562218	406200	590202	C4H2N2	764-42-1	871	940	1.58937	SemiStandardNonPolar	mainlib
2-Pentenal, (E)-	3.233	55.046	13649651	2478877	9834468	C5H8O	1576-87-0	886	886	4.78423	SemiStandardNonPolar	mainlib				Silanediol, dimethyl-	2.368	77.007	5002925	1455179	2185395	C2H8O2Si	1066-42-8	940	943	5.08987	SemiStandardNonPolar	mainlib
Cyclopropane, 1,2-dimethyl-, cis-	3.438	55.046	3925179	766916	2033499	C5H10	930-18-7	871	871	1.37578	SemiStandardNonPolar	mainlib				Pentanal	2.482	44.058	6958047	2275373	7442551	C5H10O	110-62-3	844	870	7.07897	SemiStandardNonPolar	mainlib
Toluene	3.458	91.063	81436779	14240453	34871438	C7H8	108-88-3	933	933	28.5437	SemiStandardNonPolar	mainlib				Furan, 2-ethyl-	2.536	81.072	5191432	1248007	2807901	C6H8O	3208-16-0	896	897	5.28165	SemiStandardNonPolar	mainlib
2-Penten-1-ol, (Z)-	3.505	57.07	2854845	759904	1407030	C5H10O	1576-95-0	800	800	1.00063	SemiStandardNonPolar	mainlib				3,3-Dimethyl-1,2-epoxybutane	2.932	55.024	805975	231030	846466	C6H12O	2245-30-9	811	818	0.819982	SemiStandardNonPolar	mainlib
1,3-Benzodioxol-2-one, hexahydro-, cis-	4.089	69.061	131217516	21509700	41340878	C7H10O3	19456-20-3	789	802	45.992	SemiStandardNonPolar	mainlib				Oxetane, 3-(1-methylethyl)-	3.254	42.055	804509	212000	684871	C6H12O	10317-17-6	831	865	0.818491	SemiStandardNonPolar	mainlib
Glutaraldehyde	4.135	44.047	1936677134	427043735	1779513377	C5H8O2	111-30-8	764	797	678.809	SemiStandardNonPolar	mainlib				1,2-Oxaborolane, 2-ethyl-4,5-dimethyl-	3.472	55.024	1099683	412928	1225827	C7H15BO	74685-45-3	791	822	1.11879	SemiStandardNonPolar	mainlib
Cyclotrisiloxane, hexamethyl-	4.702	207.044	16155723	3898111	9237923	C6H18O3Si3	541-05-9	926	931	5.66261	SemiStandardNonPolar	mainlib				Toluene	3.482	91.038	131992422	22018206	52831307	C7H8	108-88-3	926	926	134.286	SemiStandardNonPolar	mainlib
Formic acid, ethenyl ester	5.457	44.047	6275623	1442072	2382371	C3H4O2	692-45-5	772	934	2.19962	SemiStandardNonPolar	mainlib				Spiro[2,4]hepta-4,6-diene	4.105	91.038	5627970	1613741	2713129	C7H8	765-46-8	918	924	5.72578	SemiStandardNonPolar	mainlib
Pentane, 2,3-dimethyl-	5.467	56.079	12140838	2262528	6808281	C7H16	565-59-3	783	787	4.25539	SemiStandardNonPolar	mainlib				Cyclotrisiloxane, hexamethyl-	4.746	207.053	8353916	1822035	4351254	C6H18O3Si3	541-05-9	934	939	8.4991	SemiStandardNonPolar	mainlib
2-Hexenal	5.477	55.046	40518925	7006692	44467241	C6H10O	505-57-7	843	843	14.202	SemiStandardNonPolar	mainlib				Hexanal	5.517	56.087	12063410	2004627	6465257	C6H12O	66-25-1	798	798	12.2731	SemiStandardNonPolar	mainlib
3-Hexen-1-ol	5.916	41.064	521001280	65720207	280050030	C6H12O	544-12-7	837	839	182.612	SemiStandardNonPolar	mainlib				2-Hexenal	5.531	41.066	16390846	3340626	19763926	C6H10O	505-57-7	840	841	16.6757	SemiStandardNonPolar	mainlib
Ethylbenzene	6.091	91.063	3817319	935396	2066344	C8H10	100-41-4	817	825	1.33798	SemiStandardNonPolar	mainlib				2-Pentyn-4-one	5.933	67.04	29247715	4539683	6322588	C5H6O	7299-55-0	832	860	29.756	SemiStandardNonPolar	mainlib
Diaziridine, tetrafluoro-	6.292	69.061	33908373	6643563	13039023	CF4N2	17224-09-8	834	999	11.8849	SemiStandardNonPolar	mainlib				Ethylbenzene	6.131	91.038	9704493	1900298	4685136	C8H10	100-41-4	874	874	9.87315	SemiStandardNonPolar	mainlib
trans-2-Hexenol	6.312	57.07	72082511	19668500	44038564	C6H12O		852	858	25.2651	SemiStandardNonPolar	mainlib				2-Ethyl-3-vinyloxirane	6.342	69.031	26781855	5510775	11840917	C6H10O	34485-78-4	812	814	27.2473	SemiStandardNonPolar	mainlib
Cyclopropane, propyl-	6.409	56.079	68960844	19462338	93735439	C6H12	2415-72-7	814	838	24.1709	SemiStandardNonPolar	mainlib				trans-2-Hexenol	6.359	57.072	77758443	19526666	71189923	C6H12O		880	892	79.1098	SemiStandardNonPolar	mainlib
p-Xylene	7.402	91.063	4084032	520915	1412577	C8H10	106-42-3	775	890	1.43146	SemiStandardNonPolar	mainlib				Benzene, 1,3-dimethyl-	6.453	39.019	158504788	9966846	27531471	C8H10	108-38-3	756	797	161.259	SemiStandardNonPolar	mainlib
Heptanal	7.798	41.064	6824683	1652046	11695383	C7H14O	111-71-7	912	912	2.39206	SemiStandardNonPolar	mainlib				1-Hexanol	6.46	56.087	138194677	29806513	121045856	C6H14O	111-27-3	868	868	140.596	SemiStandardNonPolar	mainlib
Oxime-, methoxy-phenyl-_	8.059	133.051	5875446	1042344	3120328	C8H9NO2		816	828	2.05935	SemiStandardNonPolar	mainlib				o-Xylene	7.456	91.038	12476175	1724423	4480497	C8H10	95-47-6	934	934	12.693	SemiStandardNonPolar	mainlib
2-Heptenal, (Z)-	10.433	41.064	13064357	2317275	15996698	C7H12O	57266-86-1	902	914	4.57908	SemiStandardNonPolar	mainlib				Heptanal	7.868	41.066	2752388	684406	4679209	C7H14O	111-71-7	839	840	2.80022	SemiStandardNonPolar	mainlib
4-Oxohex-2-enal	10.651	83.036	27580061	2842830	5757566	C6H8O2	20697-55-6	847	847	9.66686	SemiStandardNonPolar	mainlib				Oxime-, methoxy-phenyl-_	8.146	133.011	6679654	1209341	3638415	C8H9NO2		816	822	6.79574	SemiStandardNonPolar	mainlib
1-Octen-3-one	11.597	55.046	4872812	1533244	4012529	C8H14O	4312-99-6	823	826	1.70793	SemiStandardNonPolar	mainlib				2-Heptenal, (Z)-	10.524	41.066	1618410	415012	2697100	C7H12O	57266-86-1	878	891	1.64654	SemiStandardNonPolar	mainlib
Propargyl alcohol	11.651	55.046	5128732	1283838	1425917	C3H4O	107-19-7	881	926	1.79763	SemiStandardNonPolar	mainlib				Tetramethyl orthocarbonate	10.652	105.048	2702973	299260	403282	C5H12O4	1850-14-2	819	883	2.74995	SemiStandardNonPolar	mainlib
n-Caproic acid vinyl ester	11.953	43.071	1969471	715412	1200551	C8H14O2	3050-69-9	827	827	0.690303	SemiStandardNonPolar	mainlib				1,1-Dichloro-2-phenyl-2-trimethylsiloxypropane	10.873	192.947	495499	85117	225825	C12H18Cl2OSi		931	965	0.50411	SemiStandardNonPolar	mainlib
3,4-Diamino-1,2,4(4H)-triazole	12.01	99.074	1968214	423962	457628	C2H5N5	38104-45-9	924	999	0.689863	SemiStandardNonPolar	mainlib				1-Octen-3-ol	11.745	57.072	7670065	1358696	2942407	C8H16O	3391-86-4	843	843	7.80336	SemiStandardNonPolar	mainlib
.beta.-D-Glucopyranose, 1,6-anhydro-	12.02	60.067	14993796	1430684	4662974	C6H10O5	498-07-7	799	819	5.25535	SemiStandardNonPolar	mainlib				5-Hepten-2-one, 6-methyl-	12.084	43.09	33516540	6253911	28522214	C8H14O	110-93-0	885	911	34.099	SemiStandardNonPolar	mainlib
5-Hepten-2-one, 6-methyl-	12.026	43.071	27116175	5459418	23812529	C8H14O	110-93-0	887	906	9.50427	SemiStandardNonPolar	mainlib				1-Bromo-3,7-dimethyl-2,6-octadiene	12.312	41.066	15827815	2674152	15809255	C10H17Br	35719-26-7	791	808	16.1029	SemiStandardNonPolar	mainlib
Cyclohexanemethanol, 4-methylene-	12.446	93.08	1248135	317646	847998	C8H14O	1004-24-6	786	851	0.437474	SemiStandardNonPolar	mainlib				1-Chloro-2-methyl-2-propanol	12.509	93.057	4570940	843423	1608559	C4H9ClO	558-42-9	778	906	4.65038	SemiStandardNonPolar	mainlib
Furan, 2-(1-pentenyl)-, (Z)-	12.761	79.068	477797	74818	232617	C9H12O	20992-60-3	766	781	0.167469	SemiStandardNonPolar	mainlib				N-Methyl methacrylamide	12.781	41.066	3249267	696732	1302524	C5H9NO	3887-02-03	832	875	3.30574	SemiStandardNonPolar	mainlib
2-Butene, 2-nitro-	12.791	101.093	3185141	552577	899644	C4H7NO2	4812-23-1	775	915	1.1164	SemiStandardNonPolar	mainlib				Hexanoic acid, ethyl ester	12.798	88.043	7035420	1205814	7472642	C8H16O2	123-66-0	784	794	7.15769	SemiStandardNonPolar	mainlib
Cyclotetrasiloxane, octamethyl-	12.922	281.067	53267148	13466495	51626541	C8H24O4Si4	556-67-2	855	881	18.6702	SemiStandardNonPolar	mainlib				Cyclotetrasiloxane, octamethyl-	12.979	281.047	22288433	5482410	20716183	C8H24O4Si4	556-67-2	847	875	22.6758	SemiStandardNonPolar	mainlib
Ethane, pentafluoro-	13.046	101.093	1632923	293572	320710	C2HF5	354-33-6	876	958	0.572343	SemiStandardNonPolar	mainlib				1,3-Cyclohexadiene, 1-methyl-4-(1-methylethyl)-	13.509	93.057	982705	151626	744802	C10H16	99-86-5	891	902	0.999783	SemiStandardNonPolar	mainlib
Benzene, 1,4-dichloro-	13.163	145.943	532255	100370	411629	C6H4Cl2	106-46-7	828	873	0.186556	SemiStandardNonPolar	mainlib				Furan, 2,3-dihydro-3-methyl-	13.878	69.031	778030	164995	482099	C5H8O	1708-27-6	820	820	0.791551	SemiStandardNonPolar	mainlib
4-Ethyl-2-hexynal	13.562	81.104	2867095	492989	4277850	C8H12O	71932-97-3	782	797	1.00492	SemiStandardNonPolar	mainlib				D-Limonene	14.106	67.04	12576247	1568800	11670334	C10H16	5989-27-5	890	891	12.7948	SemiStandardNonPolar	mainlib
Benzene, 1-methyl-3-(1-methylethyl)-	13.857	119.079	2609895	417149	944689	C10H14	535-77-3	890	890	0.914773	SemiStandardNonPolar	mainlib				Methanamine, N-butylidene-	14.32	57.072	2439383	351751	435912	C5H11N	6898-69-7	883	932	2.48178	SemiStandardNonPolar	mainlib
D-Limonene	14.059	68.091	4008685	577174	3600615	C10H16	5989-27-5	837	837	1.40505	SemiStandardNonPolar	mainlib				.alpha.-Pinene	14.723	93.057	3146191	819534	3477092	C10H16	80-56-8	837	838	3.20087	SemiStandardNonPolar	mainlib
Bicyclo[3.1.0]hex-2-ene, 4-methyl-1-(1-methylethyl)-	14.696	93.08	272806	66023	213160	C10H16	28634-89-1	824	829	0.095619	SemiStandardNonPolar	mainlib				Benzeneacetaldehyde	14.823	91.038	73309471	11673652	25329827	C8H8O	122-78-1	904	905	74.5835	SemiStandardNonPolar	mainlib
Benzeneacetaldehyde	14.793	91.063	19356417	3113901	6687713	C8H8O	122-78-1	927	927	6.78446	SemiStandardNonPolar	mainlib				.beta.-Ocimene	15.226	91.038	10740914	1302435	5425119	C10H16	13877-91-3	876	876	10.9276	SemiStandardNonPolar	mainlib
4,5-Dihydro-2(1H)-pentalenone	15.055	91.063	2297034	406579	626578	C8H8O		806	828	0.805115	SemiStandardNonPolar	mainlib				2,6-Dimethyl-2-trans-6-octadiene	15.447	69.031	3993265	701242	2477461	C10H18	2609-23-6	781	803	4.06266	SemiStandardNonPolar	mainlib
2-Octenal, (E)-	15.605	41.064	7468594	1448040	9113617	C8H14O	2548-87-0	815	818	2.61776	SemiStandardNonPolar	mainlib				Oxalic acid, allyl butyl ester	15.682	57.072	1343540	254136	262419	C9H14O4		930	988	1.36689	SemiStandardNonPolar	mainlib
1H-Tetrazol-5-amine	15.762	57.07	44794515	5317593	9565597	CH3N5	4418-61-5	796	808	15.7006	SemiStandardNonPolar	mainlib				cis-Linaloloxide	16.356	59.034	5654009	1171009	6505864	C10H18O2		884	929	5.75227	SemiStandardNonPolar	mainlib
1H-Tetrazol-5-amine	16.182	84.943	1568717	296096	322098	CH3N5	4418-61-5	889	967	0.549838	SemiStandardNonPolar	mainlib				Cyclobutane, 1,2-diethyl-, cis-	16.426	55.024	2076499	420827	2167785	C8H16	61141-50-2	834	840	2.11259	SemiStandardNonPolar	mainlib
Cyclopropane, pentyl-	16.363	56.079	3311373	806722	4779184	C8H16	2511-91-3	823	823	1.16064	SemiStandardNonPolar	mainlib				cis-Linaloloxide	17.161	59.034	4698845	882475	5394222	C10H18O2		814	826	4.78051	SemiStandardNonPolar	mainlib
(3a.alpha.,4.alpha.,7.alpha.,7a.alpha.)-3a,4,7,7a-Tetrahydro-4,7-methano-1H-indene	17.184	132.085	517263	90608	235879	C10H12	1755-01-7	805	821	0.181302	SemiStandardNonPolar	mainlib				Nonanal	18.06	41.066	28638391	6765868	54059213	C9H18O	124-19-6	874	874	29.1361	SemiStandardNonPolar	mainlib
Butanoic acid, (tetrahydro-2-furanyl)methyl ester	17.499	71.075	575648	118879	204062	C9H16O3	2217-33-6	764	781	0.201766	SemiStandardNonPolar	mainlib				trans-Rose oxide	18.348	69.031	1349256	275223	744635	C10H18O	876-18-6	880	907	1.3727	SemiStandardNonPolar	mainlib
Linalool	17.751	71.075	156459661	39724227	300350624	C10H18O	78-70-6	952	952	54.8394	SemiStandardNonPolar	mainlib				1,3,5-Cycloheptatriene	18.422	91.038	2270317	325326	678501	C7H8	544-25-2	834	939	2.30977	SemiStandardNonPolar	mainlib
1,3,7-Octatriene, 3,7-dimethyl-	17.932	93.08	4766385	875377	2175649	C10H16	502-99-8	879	885	1.67063	SemiStandardNonPolar	mainlib				trans-2-Nonenal	20.719	41.066	670095	207525	1493590	C9H16O		799	800	0.681741	SemiStandardNonPolar	mainlib
Nonanal	17.966	41.064	19365401	4330911	39228016	C9H18O	124-19-6	886	886	6.78761	SemiStandardNonPolar	mainlib				(3R,6S)-2,2,6-Trimethyl-6-vinyltetrahydro-2H-pyran-3-ol	21.108	68.073	5248833	1139323	7153302	C10H18O2	39028-58-5	908	910	5.34005	SemiStandardNonPolar	mainlib
2,5-Norbornadiene	18.405	91.063	1555199	135663	204897	C7H8	121-46-0	958	982	0.5451	SemiStandardNonPolar	mainlib				(3R,6S)-2,2,6-Trimethyl-6-vinyltetrahydro-2H-pyran-3-ol	21.383	68.073	5346370	1128922	6461644	C10H18O2	39028-58-5	871	872	5.43928	SemiStandardNonPolar	mainlib
Ethanimidamide, N-cyano-	20.444	67.036	719312	153423	469636	C3H5N3	56563-07-6	769	785	0.25212	SemiStandardNonPolar	mainlib				3-Cyclohexene-1-methanol, .alpha.,.alpha.,4-trimethyl-, (R)-	22.114	59.034	28575431	6435495	39776348	C10H18O	7785-53-7	929	930	29.072	SemiStandardNonPolar	mainlib
3-Cyclohexene-1-methanol, .alpha.,.alpha.,4-trimethyl-, (R)-	22.087	59.055	12100463	2311391	13947794	C10H18O	7785-53-7	931	931	4.24124	SemiStandardNonPolar	mainlib				Decanal	22.932	41.066	2241600	555114	5786601	C10H20O	112-31-2	917	918	2.28056	SemiStandardNonPolar	mainlib
3-Ethyl-3-methylheptane	22.671	57.07	856719	231242	798345	C10H22	17302-01-1	765	818	0.300282	SemiStandardNonPolar	mainlib				Benzaldehyde, 3,5-dimethyl-	23.238	133.011	2610536	265607	945273	C9H10O	5779-95-3	856	859	2.6559	SemiStandardNonPolar	mainlib
Decanal	22.899	41.064	2693147	630396	6339737	C10H20O	112-31-2	919	919	0.943953	SemiStandardNonPolar	mainlib				1-Cyclohexene-1-carboxaldehyde, 2,6,6-trimethyl-	23.516	137.121	534698	95993	744182	C10H16O	432-25-7	810	810	0.543991	SemiStandardNonPolar	mainlib
Geraniol	25.193	69.061	1171438	249429	608842	C10H18O	106-24-1	791	791	0.410591	SemiStandardNonPolar	mainlib				2,6-Octadien-1-ol, 3,7-dimethyl-, (Z)-	23.945	69.031	29007488	6310585	34010506	C10H18O	106-25-2	940	940	29.5116	SemiStandardNonPolar	mainlib
2-Propanone, oxime	27.272	72.932	764094	133735	344269	C3H7NO	127-06-0	757	933	0.267816	SemiStandardNonPolar	mainlib				3,4-Octadiene, 7-methyl-	24.006	81.072	2272800	484453	1332383	C9H16	37050-05-8	786	853	2.3123	SemiStandardNonPolar	mainlib
Formamide, N,N-dibutyl-	27.279	72.058	4241406	866495	1567493	C9H19NO	761-65-9	819	819	1.48662	SemiStandardNonPolar	mainlib				Geraniol	25.186	69.031	85924566	22736439	98153870	C10H18O	106-24-1	941	941	87.4179	SemiStandardNonPolar	mainlib
5,9-Undecadien-2-one, 6,10-dimethyl-	33.654	43.071	2466464	770410	2286745	C13H22O	689-67-8	838	838	0.8645	SemiStandardNonPolar	mainlib				2,6-Octadienal, 3,7-dimethyl-, (E)-	25.907	69.031	2744816	570427	2360682	C10H16O	141-27-5	860	860	2.79252	SemiStandardNonPolar	mainlib
Tridecane	34.878	57.07	161896	88780	302531	C13H28	629-50-5	773	780	0.0567449	SemiStandardNonPolar	mainlib				Formamide, N,N-dibutyl-	27.282	72.071	15413654	3239666	9853743	C9H19NO	761-65-9	857	862	15.6815	SemiStandardNonPolar	mainlib
Shine-Muscat berry flesh																Sulfurous acid, 2-ethylhexyl hexyl ester	31.826	57.072	707534	159180	430700	C14H30O3S		759	789	0.71983	SemiStandardNonPolar	mainlib
Component Name	Retention Time	Reference m/z	BP Area	BP Height	TIC	Formula (mol ion)	CAS No.	SI	RSI	Content (ng/g)	Selected Column Type	Library Name				5,9-Undecadien-2-one, 6,10-dimethyl-, (E)-	33.657	43.09	4747209	1537353	5056923	C13H22O	3796-70-1	869	869	4.82971	SemiStandardNonPolar	mainlib
Carbamic acid, monoammonium salt	1.312	43.958	49965538	27029047	27912757	CH6N2O2	1111-78-0	966	972	18.0366	SemiStandardNonPolar	mainlib				3-Ethyl-3-methylheptane	34.791	70.995	277123	101594	316822	C10H22	17302-01-1	770	844	0.281939	SemiStandardNonPolar	mainlib
Acetaldehyde	1.379	43.958	13329343	6177413	11471127	C2H4O	75-07-0	983	983	4.81165	SemiStandardNonPolar	mainlib				Borane, diethyl(decyloxy)-	34.881	57.072	405260	150996	404426	C14H31BO		754	783	0.412303	SemiStandardNonPolar	mainlib
Ethanol	1.436	44.998	349259770	152054748	246820120	C2H6O	64-17-5	904	904	126.076	SemiStandardNonPolar	mainlib				1H-Naphtho[2,1-b]pyran, 3-ethenyldodecahydro-3,4a,7,7,10a-pentamethyl-, [3R-(3.alpha.,4a.beta.,6a.alpha.,10a.beta.,10b.alpha.)]-	42.055	43.09	311377	141801	2235040	C20H34O	596-84-9	872	873	0.316788	SemiStandardNonPolar	mainlib
Borane-methyl sulfide complex	1.56	61.988	676640	259692	785064	C2H9BS	13292-87-0	804	804	0.244255	SemiStandardNonPolar	mainlib				Red Italia berry flesh
Carbon disulfide	1.624	75.92	1428070	326935	378208	CS2	75-15-0	867	881	0.515507	SemiStandardNonPolar	mainlib				Component Name	Retention Time	Reference m/z	BP Area	BP Height	TIC	Formula (mol ion)	CAS No.	SI	RSI	Content (ng/g)	Selected Column Type	Library Name
Methacrolein	1.698	41.033	1104700	274029	762160	C4H6O	78-85-3	876	879	0.398776	SemiStandardNonPolar	mainlib				Carbon dioxide	1.308	44.033	34901399	18652261	19228357	CO2	124-38-9	966	972	10.6938	SemiStandardNonPolar	mainlib
n-Hexane	1.798	41.033	547544	213821	749869	C6H14	110-54-3	845	845	0.197653	SemiStandardNonPolar	mainlib				Nitrous oxide	1.375	44.033	5706229	1300764	1586790	N2O	10024-97-2	826	992	1.74839	SemiStandardNonPolar	mainlib
Methyl glyoxal	1.875	43.025	12614788	2978629	4492800	C3H4O2	78-98-8	760	910	4.55371	SemiStandardNonPolar	mainlib				Ethanol	1.432	44.986	62688683	25284493	42022665	C2H6O	64-17-5	851	851	19.2078	SemiStandardNonPolar	mainlib
Trichloromethane	1.899	82.92	64690486	21276348	54087244	CHCl3	67-66-3	940	940	23.3521	SemiStandardNonPolar	mainlib				Diisobutyl cellosolve	1.496	43.011	4993788	1578985	2605594	C10H22O2		786	820	1.53009	SemiStandardNonPolar	mainlib
N-Chloro-2-methylaziridine, 1,2-trans	2.1	56.061	471033	160541	240078	C3H6ClN		834	874	0.170034	SemiStandardNonPolar	mainlib				Methacrolein	1.694	38.978	1675536	412383	1213828	C4H6O	78-85-3	853	853	0.513383	SemiStandardNonPolar	mainlib
Butanal, 3-methyl-	2.12	41.033	1390036	492209	2007044	C5H10O	590-86-3	856	856	0.501778	SemiStandardNonPolar	mainlib				Acetic acid	1.751	43.011	4560630	1569786	4235553	C2H4O2	64-19-7	838	839	1.39737	SemiStandardNonPolar	mainlib
Butanal, 2-methyl-	2.191	41.033	1242289	412925	1232866	C5H10O	96-17-3	805	819	0.448444	SemiStandardNonPolar	mainlib				Trichloromethane	1.892	82.938	108791378	42770946	108012230	CHCl3	67-66-3	933	933	33.3336	SemiStandardNonPolar	mainlib
3-Buten-2-one, 3-methyl-	2.268	43.025	7717878	1648810	6290923	C5H8O	814-78-8	885	894	2.78601	SemiStandardNonPolar	mainlib				Propane	2.117	41.032	652923	151202	592904	C3H8	74-98-6	816	910	0.200055	SemiStandardNonPolar	mainlib
2-Propanol, 1-methoxy-	2.288	44.998	4114517	1683929	2482005	C4H10O2	107-98-2	807	819	1.48527	SemiStandardNonPolar	mainlib				Fluoroacetic acid	2.194	78.089	824046	157976	210081	C2H3FO2	144-49-0	752	991	0.252487	SemiStandardNonPolar	mainlib
Silanediol, dimethyl-	2.341	76.975	17742186	7085860	11359801	C2H8O2Si	1066-42-8	938	941	6.4046	SemiStandardNonPolar	mainlib				3-Buten-2-one, 3-methyl-	2.267	43.011	3129039	865785	3138073	C5H8O	814-78-8	865	877	0.958736	SemiStandardNonPolar	mainlib
Pentanal	2.469	43.958	36006788	6010685	20341819	C5H10O	110-62-3	861	883	12.9978	SemiStandardNonPolar	mainlib				2-Propanol, 1-methoxy-	2.288	44.986	5593739	1256068	1710821	C4H10O2	107-98-2	921	933	1.71392	SemiStandardNonPolar	mainlib
Methane, dichloronitro-	2.59	82.92	249348	80103	214542	CHCl2NO2	7119-89-3	835	883	0.0900101	SemiStandardNonPolar	mainlib				Pentanal	2.465	44.033	18508630	4961355	16837332	C5H10O	110-62-3	869	894	5.67103	SemiStandardNonPolar	mainlib
Pentane, 1-chloro-	3.237	55.036	3126973	555988	2638003	C5H11Cl	543-59-9	897	905	1.12878	SemiStandardNonPolar	mainlib				Pentane, 1-chloro-	3.227	55.004	4085680	1028571	5140083	C5H11Cl	543-59-9	921	921	1.25185	SemiStandardNonPolar	mainlib
Acetyl cyanide	3.448	43.025	483808	130299	204349	C3H3NO	631-57-2	800	827	0.174646	SemiStandardNonPolar	mainlib				1-Pentanol	3.455	42.07	2834653	451623	1522443	C5H12O	71-41-0	833	833	0.868536	SemiStandardNonPolar	mainlib
2,5-Furandione, dihydro-3-methyl-	3.455	42.015	4205040	616855	1709827	C5H6O3	4100-80-5	752	799	1.51794	SemiStandardNonPolar	mainlib				Bicyclo[3.2.0]hepta-2,6-diene	3.478	91.039	4728852	660615	1338186	C7H8	2422-86-8	837	897	1.44892	SemiStandardNonPolar	mainlib
Bicyclo[3.2.0]hepta-2,6-diene	3.488	91.037	2053660	384297	703089	C7H8	2422-86-8	885	924	0.741334	SemiStandardNonPolar	mainlib				Hexanal	4.109	44.033	698669781	142345561	860103849	C6H12O	66-25-1	918	918	214.072	SemiStandardNonPolar	mainlib
Propanoic acid, 2-hydroxy-, propyl ester	3.726	44.998	2095134	400149	511608	C6H12O3	616-09-1	893	933	0.756305	SemiStandardNonPolar	mainlib				Cyclotrisiloxane, hexamethyl-	4.726	207.058	5867910	1222204	2779396	C6H18O3Si3	541-05-9	932	937	1.79792	SemiStandardNonPolar	mainlib
2,3-Butanediol, [S-(R*,R*)]-	3.938	44.998	1323741	321631	453911	C4H10O2	19132-06-0	880	893	0.477846	SemiStandardNonPolar	mainlib				Cyanamide, dimethyl-	5.551	69.063	1026001	184339	276707	C3H6N2	1467-79-4	862	916	0.314366	SemiStandardNonPolar	mainlib
Cyanamide, dimethyl-	4.102	69.052	4458795	1004389	1620451	C3H6N2	1467-79-4	876	897	1.60954	SemiStandardNonPolar	mainlib				2-Hexenal	5.738	41.032	255650885	37227359	238492293	C6H10O	505-57-7	958	959	78.3313	SemiStandardNonPolar	mainlib
Hexanal	4.109	43.958	329459984	49089489	295875473	C6H12O	66-25-1	923	923	118.929	SemiStandardNonPolar	mainlib				di-tert-Butyl dicarbonate	6.362	57.045	5263576	1180699	1599075	C10H18O5	24424-99-5	798	902	1.61276	SemiStandardNonPolar	mainlib
Cyclotrisiloxane, hexamethyl-	4.722	207.033	18904230	4672588	11698241	C6H18O3Si3	541-05-9	918	923	6.82408	SemiStandardNonPolar	mainlib				Cyclopropane, propyl-	6.439	41.032	17758111	2040815	10213743	C6H12	2415-72-7	878	926	5.44107	SemiStandardNonPolar	mainlib
Hexanal	5.527	43.958	2333460	300579	1003939	C6H12O	66-25-1	814	816	0.842336	SemiStandardNonPolar	mainlib				Oxime-, methoxy-phenyl-_	8.173	133.037	4320676	805351	2367682	C8H9NO2		790	799	1.32385	SemiStandardNonPolar	mainlib
2-Hexenal	5.742	41.033	65419994	13767674	85406745	C6H10O	505-57-7	942	943	23.6154	SemiStandardNonPolar	mainlib				2-Heptenal, (Z)-	10.521	41.032	1572481	338937	2243553	C7H12O	57266-86-1	896	902	0.481807	SemiStandardNonPolar	mainlib
Oxime-, methoxy-phenyl-_	8.103	133.047	2485537	309575	877934	C8H9NO2		828	837	0.897233	SemiStandardNonPolar	mainlib				2H-Pyran, 2-ethenyltetrahydro-2,6,6-trimethyl-	11.225	43.011	2164361	538374	5124767	C10H18O	7392-19-0	856	856	0.663159	SemiStandardNonPolar	mainlib
2-Heptenal, (Z)-	10.511	41.033	2070381	349102	2430509	C7H12O	57266-86-1	874	881	0.74737	SemiStandardNonPolar	mainlib				1-Hepten-3-one	11.718	55.004	2431805	447489	941929	C7H12O	2918-13-0	775	807	0.745104	SemiStandardNonPolar	mainlib
1-Octen-3-ol	11.725	57.034	7269764	1193060	2759560	C8H16O	3391-86-4	842	842	2.62425	SemiStandardNonPolar	mainlib				5-Hepten-2-one, 6-methyl-	12.083	43.011	14813976	2291424	8245991	C8H14O	110-93-0	845	856	4.53899	SemiStandardNonPolar	mainlib
n-Caproic acid vinyl ester	12.016	43.025	848039	275991	428234	C8H14O2	3050-69-9	784	798	0.306127	SemiStandardNonPolar	mainlib				Propanedioic acid, propyl-	12.204	60.042	2299956	251448	483583	C6H10O4	616-62-6	908	908	0.704705	SemiStandardNonPolar	mainlib
Pyrimidine, 2,4-dimethyl-	12.1	108.101	1566248	256363	650500	C6H8N2	14331-54-5	766	845	0.565387	SemiStandardNonPolar	mainlib				.beta.-Myrcene	12.301	41.032	12975111	2094865	14002479	C10H16	123-35-3	804	816	3.97557	SemiStandardNonPolar	mainlib
1,2-Cyclooctadiene	12.479	93.066	543513	173435	470805	C8H12	7124-40-5	750	978	0.196198	SemiStandardNonPolar	mainlib				3-Methylenecycloheptene	12.476	93.062	5579782	1062206	2591197	C8H12	34564-56-2	770	864	1.70964	SemiStandardNonPolar	mainlib
Cyclotetrasiloxane, octamethyl-	12.966	281.064	42491324	10814129	44690890	C8H24O4Si4	556-67-2	847	876	15.3386	SemiStandardNonPolar	mainlib				Pentanoic acid, 3-methyl-, ethyl ester	12.791	88.047	2706976	427618	1695529	C8H16O2	5870-68-8	758	793	0.829416	SemiStandardNonPolar	mainlib
1-Hexanol, 2-ethyl-	14.26	57.034	3888517	634500	2186803	C8H18O	104-76-7	894	900	1.40368	SemiStandardNonPolar	mainlib				2-Cyclopenten-1-one, 2,3,5-trimethyl-4-methylene-	12.851	93.062	2133656	323115	735144	C9H12O	29765-85-3	796	841	0.653751	SemiStandardNonPolar	mainlib
1,5-Heptadiene, 3,3,5-trimethyl-	15.437	41.033	1863028	341848	1121721	C10H18	74630-29-8	810	813	0.672519	SemiStandardNonPolar	mainlib				Cyclotetrasiloxane, octamethyl-	12.965	281.075	22297118	5625637	22715783	C8H24O4Si4	556-67-2	838	865	6.83182	SemiStandardNonPolar	mainlib
Cyclopropane, pentyl-	16.396	41.033	3655934	746637	4995155	C8H16	2511-91-3	882	885	1.31973	SemiStandardNonPolar	mainlib				(2R,5S)-2-Methyl-5-(prop-1-en-2-yl)-2-vinyltetrahydrofuran	13.073	55.004	7876794	1101046	4693760	C10H16O	54750-69-5	836	849	2.41344	SemiStandardNonPolar	mainlib
4-tert-Octylphenol, TMS derivative	17.174	207.033	718397	134962	223440	C17H30OSi	78721-87-6	755	853	0.259328	SemiStandardNonPolar	mainlib				(+)-4-Carene	13.512	121.078	774160	115450	622721	C10H16	29050-33-7	851	851	0.237202	SemiStandardNonPolar	mainlib
Linalool	17.778	71.04	104488549	27087196	211648601	C10H18O	78-70-6	950	950	37.7185	SemiStandardNonPolar	mainlib				D-Limonene	14.096	67.044	9711890	1075749	8190121	C10H16	5989-27-5	884	884	2.97572	SemiStandardNonPolar	mainlib
3,5-Methanocyclopentapyrazole, 3,3a,4,5,6,6a-hexahydro-3a,4,4-trimethyl-	17.976	93.066	3222182	570235	1220448	C10H16N2	87143-58-6	811	823	1.16315	SemiStandardNonPolar	mainlib				Methanamine, N-butylidene-	14.277	57.045	2449617	434852	770903	C5H11N	6898-69-7	819	912	0.750561	SemiStandardNonPolar	mainlib
Nonanal	18.003	41.033	9076482	1582166	11609841	C9H18O	124-19-6	886	886	3.27644	SemiStandardNonPolar	mainlib				.alpha.-Pinene	14.716	93.062	4658344	713533	3438896	C10H16	80-56-8	891	892	1.42731	SemiStandardNonPolar	mainlib
3-Cyclohexene-1-methanol, .alpha.,.alpha.,4-trimethyl-, (R)-	22.134	59.037	670996	138529	779859	C10H18O	7785-53-7	814	814	0.242217	SemiStandardNonPolar	mainlib				.beta.-Ocimene	15.222	93.062	5286047	777477	4838503	C10H16	13877-91-3	935	936	1.61964	SemiStandardNonPolar	mainlib
Heptane, 2,3,6-trimethyl-	22.698	57.034	457811	92382	294946	C10H22	4032-93-3	812	814	0.165261	SemiStandardNonPolar	mainlib				2,6-Octadiene, 2,6-dimethyl-	15.43	41.032	5171816	1030032	3197795	C10H18	2792-39-4	799	809	1.58464	SemiStandardNonPolar	mainlib
Decanal	22.929	41.033	1668963	362656	3050296	C10H20O	112-31-2	901	904	0.602465	SemiStandardNonPolar	mainlib				2-Furanmethanol, 5-ethenyltetrahydro-.alpha.,.alpha.,5-trimethyl-, cis-	16.352	59.043	4015950	788240	4481639	C10H18O2	5989-33-3	908	908	1.23048	SemiStandardNonPolar	mainlib
1-Heptene, 6-methyl-	26.028	69.052	401551	61603	361853	C8H16	5026-76-6	813	835	0.144953	SemiStandardNonPolar	mainlib				Cyclobutanone, 2,3,3-trimethyl-	16.43	41.032	1948859	356011	1683306	C7H12O	28290-01-9	796	898	0.597129	SemiStandardNonPolar	mainlib
Formamide, N,N-dibutyl-	27.302	72.047	3244601	532244	1610674	C9H19NO	761-65-9	810	810	1.17124	SemiStandardNonPolar	mainlib				Cyclotrisiloxane, hexamethyl-	17.439	207.058	1819037	425833	1093812	C6H18O3Si3	541-05-9	774	794	0.557352	SemiStandardNonPolar	mainlib
Tridecane	31.826	57.034	747051	171408	779621	C13H28	629-50-5	880	884	0.269672	SemiStandardNonPolar	mainlib				Argon	18.006	40.052	56167574	13426698	15153845	Ar	7440-37-1	803	938	17.2097	SemiStandardNonPolar	mainlib
5,9-Undecadien-2-one, 6,10-dimethyl-	33.664	43.025	1392318	389038	1187328	C13H22O	689-67-8	831	833	0.502601	SemiStandardNonPolar	mainlib				1,5,7-Octatrien-3-ol, 3,7-dimethyl-	18.096	70.993	26536815	6336155	37322001	C10H16O	29957-43-5	750	796	8.13086	SemiStandardNonPolar	mainlib
Hexane, 3,3-dimethyl-	33.939	57.034	367642	84306	383990	C8H18	563-16-6	784	874	0.132712	SemiStandardNonPolar	mainlib				trans-Rose oxide	18.361	69.063	1360329	281775	783244	C10H18O	876-18-6	812	856	0.416804	SemiStandardNonPolar	mainlib
3-Ethyl-3-methylheptane	34.791	71.04	147408	56176	246679	C10H22	17302-01-1	781	849	0.0532116	SemiStandardNonPolar	mainlib				(3R,6S)-2,2,6-Trimethyl-6-vinyltetrahydro-2H-pyran-3-ol	21.098	68.071	6974443	1673828	11367657	C10H18O2	39028-58-5	928	932	2.13697	SemiStandardNonPolar	mainlib
Decane, 3-methyl-	34.881	57.034	1324668	488773	2281440	C11H24	13151-34-3	864	898	0.478181	SemiStandardNonPolar	mainlib				(3R,6S)-2,2,6-Trimethyl-6-vinyltetrahydro-2H-pyran-3-ol	21.373	68.071	7407566	1755418	11370927	C10H18O2	39028-58-5	925	927	2.26967	SemiStandardNonPolar	mainlib
Propanoic acid, 2-methyl-, anhydride	36.786	71.04	286836	88048	240845	C8H14O3	97-72-3	761	846	0.103543	SemiStandardNonPolar	mainlib				3-Cyclohexene-1-methanol, .alpha.,.alpha.,4-trimethyl-, (R)-	22.104	59.043	41916294	9652786	58991744	C10H18O	7785-53-7	935	935	12.8431	SemiStandardNonPolar	mainlib
2-p-Tolylpyridine	37.168	169.122	600105	121785	378468	C12H11N	4467-06-05	888	909	0.216627	SemiStandardNonPolar	mainlib				Decanal	22.932	41.032	1218739	279582	2752570	C10H20O	112-31-2	895	896	0.373421	SemiStandardNonPolar	mainlib
																Benzaldehyde, 2,4-dimethyl-	23.254	133.037	928603	125766	434615	C9H10O	15764-16-6	850	852	0.284523	SemiStandardNonPolar	mainlib
Fujiminori berry skin																2,6-Octadien-1-ol, 3,7-dimethyl-, formate, (Z)-	23.962	69.063	2737969	430021	1966134	C11H18O2	2142-94-1	821	830	0.838912	SemiStandardNonPolar	mainlib
Component Name	Retention Time	Reference m/z	BP Area	BP Height	TIC	Formula (mol ion)	CAS No.	SI	RSI	Content (ng/g)	Selected Column Type	Library Name				Geraniol	25.193	69.063	7802179	1608745	7016334	C10H18O	106-24-1	942	943	2.39058	SemiStandardNonPolar	mainlib
Carbamic acid, monoammonium salt	1.308	44.045	24329256	12824722	18061803	CH6N2O2	1111-78-0	816	972	18.293	SemiStandardNonPolar	mainlib				Formamide, N,N-dibutyl-	27.295	72.058	5308672	951313	2867158	C9H19NO	761-65-9	803	803	1.62657	SemiStandardNonPolar	mainlib
Acetaldehyde	1.372	44.045	26386310	11364627	20795279	C2H4O	75-07-0	966	966	19.8397	SemiStandardNonPolar	mainlib				5,9-Undecadien-2-one, 6,10-dimethyl-, (E)-	33.657	43.011	3670808	1149921	3579830	C13H22O	3796-70-1	837	837	1.12473	SemiStandardNonPolar	mainlib
Ethanol	1.429	45.027	1109326051	470041593	755930191	C2H6O	64-17-5	909	909	834.097	SemiStandardNonPolar	mainlib				3-Ethyl-3-methylheptane	34.881	57.045	500528	183546	605889	C10H22	17302-01-1	783	837	0.153361	SemiStandardNonPolar	mainlib
Methylene chloride	1.583	49.047	218415	87725	230591	CH2Cl2	1975-09-02	900	900	0.164225	SemiStandardNonPolar	mainlib				Diphenylamine	37.161	169.081	767164	216549	767095	C12H11N	122-39-4	905	907	0.235059	SemiStandardNonPolar	mainlib
Propanal, 2-methyl-	1.647	41.06	789522	368458	1234790	C4H8O	78-84-2	769	881	0.593638	SemiStandardNonPolar	mainlib				Dibutyl phthalate	41.363	149.035	927788	354755	500794	C16H22O4	84-74-2	893	897	0.284274	SemiStandardNonPolar	mainlib
Ethyl Acetate	1.858	43.021	1875805581	677924105	1172605352	C4H8O2	141-78-6	912	912	1410.41	SemiStandardNonPolar	mainlib
Trichloromethane	1.892	83.045	24414590	10435791	26450941	CHCl3	67-66-3	939	939	18.3572	SemiStandardNonPolar	mainlib				Jing Zaojing berry skin
Ethane, 1,2-dichloro-	2.09	62.052	698814	184915	349060	C2H4Cl2	107-06-2	850	850	0.525435	SemiStandardNonPolar	mainlib				Component Name	Retention Time	Reference m/z	BP Area	BP Height	TIC	Formula (mol ion)	CAS No.	SI	RSI	Content (ng/g)	Selected Column Type	Library Name
Butanal, 3-methyl-	2.11	44.045	5673131	1832568	6209308	C5H10O	590-86-3	785	785	4.2656	SemiStandardNonPolar	mainlib				Carbamic acid, monoammonium salt	1.312	44.05	37475560	20268981	20872745	CH6N2O2	1111-78-0	966	972	41.391	SemiStandardNonPolar	mainlib
Butanal, 2-methyl-	2.18	41.06	2934770	1030738	3131919	C5H10O	96-17-3	795	825	2.20664	SemiStandardNonPolar	mainlib				Acetaldehyde	1.375	44.05	8275136	3830330	6767535	C2H4O	75-07-0	966	968	9.13972	SemiStandardNonPolar	mainlib
Fumaronitrile	2.19	78.078	1971010	491369	826940	C4H2N2	764-42-1	923	960	1.48199	SemiStandardNonPolar	mainlib				Ethanol	1.432	45.058	83708839	36041943	61727568	C2H6O	64-17-5	838	838	92.4547	SemiStandardNonPolar	mainlib
Propanoic acid, anhydride	2.328	57.061	3735836	1123564	1301484	C6H10O3	123-62-6	789	836	2.80896	SemiStandardNonPolar	mainlib				Propanal	1.499	58.063	3146699	1237691	2485401	C3H6O	123-38-6	883	883	3.47547	SemiStandardNonPolar	mainlib
Hydrogen azide	2.462	43.021	1533438	516182	559466	HN3	7782-79-8	806	899	1.15298	SemiStandardNonPolar	mainlib				Propanal, 2-methyl-	1.65	43.084	855315	424613	1256575	C4H8O	78-84-2	801	862	0.944678	SemiStandardNonPolar	mainlib
Furan, 2-ethyl-	2.522	81.074	3083101	788414	1763916	C6H8O	3208-16-0	892	892	2.31817	SemiStandardNonPolar	mainlib				Butanal	1.774	43.084	2235737	567779	1566441	C4H8O	123-72-8	842	842	2.46933	SemiStandardNonPolar	mainlib
Acetoin	2.61	45.027	7608305	2474263	5219331	C4H8O2	513-86-0	810	815	5.72065	SemiStandardNonPolar	mainlib				Ethyl Acetate	1.868	43.084	15504033	5101652	8537308	C4H8O2	141-78-6	853	860	17.1239	SemiStandardNonPolar	mainlib
Propanoic acid, ethyl ester	2.616	57.061	11469647	3576616	6351488	C5H10O2	105-37-3	886	886	8.62397	SemiStandardNonPolar	mainlib				Trichloromethane	1.895	83.032	11836545	5203604	12987182	CHCl3	67-66-3	948	948	13.0732	SemiStandardNonPolar	mainlib
1,3-Dioxolane, 2,4,5-trimethyl-	2.821	43.021	3729324	1413502	6710005	C6H12O2	3299-32-9	909	910	2.80406	SemiStandardNonPolar	mainlib				Butanal, 3-methyl-	2.11	41.058	5942602	2723248	12496325	C5H10O	590-86-3	897	897	6.56348	SemiStandardNonPolar	mainlib
O-Benzoylbenzohydroximidoyl chloride	2.854	77.036	867791	231292	622691	C14H10ClNO2	29577-09-1	756	872	0.652488	SemiStandardNonPolar	mainlib				Hydrogen isocyanate	2.17	43.084	883479	366643	513643	CHNO	75-13-8	854	978	0.975785	SemiStandardNonPolar	mainlib
1-Pentanol	2.908	55.049	2197959	627058	2762909	C5H12O	71-41-0	901	901	1.65263	SemiStandardNonPolar	mainlib				Butanal, 2-methyl-	2.184	41.058	3179987	1147247	3471592	C5H10O	96-17-3	867	875	3.51223	SemiStandardNonPolar	mainlib
Propanoic acid, 2-methyl-, ethyl ester	3.3	43.021	12547635	4338274	13559808	C6H12O2	97-62-1	850	850	9.4345	SemiStandardNonPolar	mainlib				Fumaronitrile	2.194	78.078	736873	196572	342529	C4H2N2	764-42-1	842	932	0.813861	SemiStandardNonPolar	mainlib
Toluene	3.471	91.07	25157503	4640516	11303714	C7H8	108-88-3	939	941	18.9158	SemiStandardNonPolar	mainlib				1-Penten-3-ol	2.321	57.061	13177970	4779420	7452071	C5H10O	616-25-1	881	881	14.5548	SemiStandardNonPolar	mainlib
2-Penten-1-ol, (Z)-	3.525	57.061	959097	301195	489193	C5H10O	1576-95-0	811	811	0.72114	SemiStandardNonPolar	mainlib				Silanediol, dimethyl-	2.341	77.029	9191521	3541621	5266620	C2H8O2Si	1066-42-8	942	946	10.1518	SemiStandardNonPolar	mainlib
1,3,5-Cycloheptatriene	3.663	91.07	3971004	808605	1537584	C7H8	544-25-2	919	919	2.98578	SemiStandardNonPolar	mainlib				Ethyl isocyanide	2.371	55.047	8007540	2505550	3159742	C3H5N	624-79-3	808	948	8.84417	SemiStandardNonPolar	mainlib
Isopropyl Alcohol	3.689	45.027	7290378	2056815	2471305	C3H8O	67-63-0	834	900	5.4816	SemiStandardNonPolar	mainlib				2-Propenoic acid, oxiranylmethyl ester	2.452	55.047	2942276	1060570	1302196	C6H8O3	106-90-1	831	903	3.24968	SemiStandardNonPolar	mainlib
Sulfoxide, methyl phenethyl	3.807	91.07	1655621	342745	465286	C9H12OS	7714-32-1	765	847	1.24485	SemiStandardNonPolar	mainlib				Pentanal	2.465	44.05	9411433	3244582	10875026	C5H10O	110-62-3	858	882	10.3947	SemiStandardNonPolar	mainlib
Bicyclo[3.2.0]hepta-2,6-diene	3.894	91.07	915914	251263	517450	C7H8	2422-86-8	750	809	0.688671	SemiStandardNonPolar	mainlib				Furan, 2-ethyl-	2.516	81.074	12560712	3603822	9142863	C6H8O	3208-16-0	934	934	13.8731	SemiStandardNonPolar	mainlib
2,3-Butanediol, [S-(R*,R*)]-	3.911	45.027	5024626	1345933	1949343	C4H10O2	19132-06-0	913	919	3.77799	SemiStandardNonPolar	mainlib				1-Butanol, 3-methyl-	2.915	55.047	704691	241601	882088	C5H12O	123-51-3	823	823	0.778317	SemiStandardNonPolar	mainlib
Bicyclo[3.2.0]hepta-2,6-diene	4.088	91.07	1484265	520556	934527	C7H8	2422-86-8	826	935	1.11601	SemiStandardNonPolar	mainlib				1-Propene, 3-propoxy-	3.129	43.084	311758	124405	259816	C6H12O	1471-03-0	781	829	0.34433	SemiStandardNonPolar	mainlib
Hexanal	4.109	44.045	580752874	136179882	803762743	C6H12O	66-25-1	918	918	436.665	SemiStandardNonPolar	mainlib				Pentane, 1-chloro-	3.23	55.047	6289881	1105911	4744019	C5H11Cl	543-59-9	925	926	6.94705	SemiStandardNonPolar	mainlib
Butanoic acid, ethyl ester	4.152	71.061	231377338	50346605	135934713	C6H12O2	105-54-4	895	895	173.971	SemiStandardNonPolar	mainlib				Pentane, 1-chloro-	3.445	55.047	4503262	888518	3283361	C5H11Cl	543-59-9	858	874	4.97376	SemiStandardNonPolar	mainlib
Cyclotrisiloxane, hexamethyl-	4.726	207.046	9288258	2073093	4839585	C6H18O3Si3	541-05-9	922	930	6.98379	SemiStandardNonPolar	mainlib				Toluene	3.468	91.059	44266155	7955220	18885102	C7H8	108-88-3	927	927	48.8911	SemiStandardNonPolar	mainlib
2-Butenoic acid, ethyl ester, (Z)-	5.477	69.061	61290870	11017895	17644018	C6H10O2	6776-19-8	876	876	46.0843	SemiStandardNonPolar	mainlib				Cyclobutene, 2-propenylidene-	4.085	91.059	2129938	610737	1083566	C7H8	52097-85-5	885	939	2.35247	SemiStandardNonPolar	mainlib
1-Propene, 3,3'-oxybis-	5.494	41.06	25972674	4592633	15340164	C6H10O	557-40-4	764	783	19.5287	SemiStandardNonPolar	mainlib				Hexanal	4.135	44.05	1560164761	383424981	2281664022	C6H12O	66-25-1	917	918	1723.17	SemiStandardNonPolar	mainlib
2-Pentyn-4-one	5.906	67.028	39517540	6323486	9628295	C5H6O	7299-55-0	802	832	29.713	SemiStandardNonPolar	mainlib				Cyclotrisiloxane, hexamethyl-	4.726	207.047	10694274	2504068	5990467	C6H18O3Si3	541-05-9	945	952	11.8116	SemiStandardNonPolar	mainlib
Ethylbenzene	6.111	91.07	4458781	777540	1223774	C8H10	100-41-4	820	831	3.35253	SemiStandardNonPolar	mainlib				2-Hexenal	5.504	41.058	31790726	6056107	39408307	C6H10O	505-57-7	827	828	35.1122	SemiStandardNonPolar	mainlib
Diaziridine, tetrafluoro-	6.315	69.061	40155803	7535234	14693011	CF4N2	17224-09-8	753	996	30.1929	SemiStandardNonPolar	mainlib				2-Pentyn-4-one	5.953	67.045	46936024	11142656	18883085	C5H6O	7299-55-0	761	853	51.8399	SemiStandardNonPolar	mainlib
2-Methyl-1-butene	6.319	55.049	53032541	9666998	29958756	C5H10	563-46-2	779	786	39.8749	SemiStandardNonPolar	mainlib				Ethylbenzene	6.124	91.059	2387563	646361	1137830	C8H10	100-41-4	888	888	2.63701	SemiStandardNonPolar	mainlib
trans-2-Hexenol	6.335	57.061	146897139	19463565	59255685	C6H12O		861	863	110.451	SemiStandardNonPolar	mainlib				Di(difluoroamino)aminofluoromethane	6.362	66.069	936704	670555	1000339	CH2F5N3	37931-36-5	752	862	1.03457	SemiStandardNonPolar	mainlib
Cyclopropane, propyl-	6.436	55.049	212678141	10910353	57369888	C6H12	2415-72-7	818	885	159.912	SemiStandardNonPolar	mainlib				trans-2-Hexenol	6.372	57.061	534336629	112155138	401715224	C6H12O		918	932	590.164	SemiStandardNonPolar	mainlib
Bicyclo[2.2.2]oct-5-en-2-ol	7.04	80.075	2044249	206489	420577	C8H12O	55320-40-6	763	847	1.53706	SemiStandardNonPolar	mainlib				Cyclopropane, propyl-	6.466	56.082	173464048	51500824	221606703	C6H12	2415-72-7	909	921	191.588	SemiStandardNonPolar	mainlib
p-Xylene	7.439	91.07	3399996	486334	1080961	C8H10	106-42-3	852	858	2.55644	SemiStandardNonPolar	mainlib				3,3-Diethoxy-1-propyne	7.083	83.032	7222121	1113189	2365713	C7H12O2	10160-87-9	764	799	7.97669	SemiStandardNonPolar	mainlib
Pentanoic acid, ethyl ester	7.868	57.061	10398954	2018446	13183369	C7H14O2	539-82-2	879	879	7.81892	SemiStandardNonPolar	mainlib				p-Xylene	7.442	91.059	2297087	368882	792507	C8H10	106-42-3	791	816	2.53709	SemiStandardNonPolar	mainlib
Oxime-, methoxy-phenyl-_	8.109	133.073	3275737	477782	1287415	C8H9NO2		875	876	2.46301	SemiStandardNonPolar	mainlib				2-Butynoic acid	7.771	67.045	1003447	326942	717212	C4H4O2	590-93-2	776	886	1.10829	SemiStandardNonPolar	mainlib
.alpha.-Pinene	9.317	93.071	6040900	1382459	5631912	C10H16	80-56-8	902	903	4.54212	SemiStandardNonPolar	mainlib				Heptanal	7.834	41.058	6996667	1654410	11720695	C7H14O	111-71-7	884	887	7.72768	SemiStandardNonPolar	mainlib
Butanoic acid, 3-hydroxy-, ethyl ester	9.417	43.021	4166659	944505	5266277	C6H12O3	5405-41-4	884	914	3.13289	SemiStandardNonPolar	mainlib				Oxime-, methoxy-phenyl-_	8.109	133.033	4216051	680914	1813307	C8H9NO2		814	828	4.65654	SemiStandardNonPolar	mainlib
Ethyl tiglate	9.749	55.049	6784160	964480	4355786	C7H12O2	5837-78-5	860	860	5.10098	SemiStandardNonPolar	mainlib				2-Heptenal, (Z)-	10.494	41.058	4101150	696147	4057402	C7H12O	57266-86-1	829	831	4.52964	SemiStandardNonPolar	mainlib
Camphene	10.004	93.071	420659	95169	328978	C10H16	79-92-5	819	826	0.316291	SemiStandardNonPolar	mainlib				4-Pentenal, 2-ethyl-	10.568	41.058	1874481	558536	3455673	C7H12O	5204-80-8	791	832	2.07033	SemiStandardNonPolar	mainlib
2-Heptenal, (E)-	10.524	41.06	656761	217015	1206546	C7H12O	18829-55-5	808	808	0.493815	SemiStandardNonPolar	mainlib				Benzaldehyde	10.591	77.029	16868088	2007727	8729372	C7H6O	100-52-7	902	904	18.6305	SemiStandardNonPolar	mainlib
Phenacylidene diacetate	10.745	105.079	2693721	204433	473885	C12H12O5	5062-30-6	751	814	2.0254	SemiStandardNonPolar	mainlib				1-Heptanol	11.282	70.072	1892468	397187	2236844	C7H16O	111-70-6	864	864	2.09019	SemiStandardNonPolar	mainlib
Carbamic acid, N,N-dimethyl-, 3,4-dimethylphenyl ester	10.856	192.935	519331	83413	257696	C11H15NO2		786	883	0.390482	SemiStandardNonPolar	mainlib				Oxalic acid, allyl butyl ester	11.426	57.061	2114853	426652	441291	C9H14O4		944	988	2.33581	SemiStandardNonPolar	mainlib
Pentanoic acid, 4-methyl-, ethyl ester	11.044	88.058	3802958	712271	6229676	C8H16O2	25415-67-2	854	860	2.85942	SemiStandardNonPolar	mainlib				1-Octen-3-ol	11.718	57.061	14506467	2844719	6519751	C8H16O	3391-86-4	887	887	16.0221	SemiStandardNonPolar	mainlib
2-[(Trimethylsilyl)oxy]-2-{4-[(trimethylsilyl)oxy]phenyl}ethanamine	11.104	267.016	1828738	439529	1429041	C14H27NO2Si2		764	781	1.37502	SemiStandardNonPolar	mainlib				5-Hepten-2-one, 6-methyl-	12.077	43.084	13754589	2551311	10201818	C8H14O	110-93-0	849	854	15.1917	SemiStandardNonPolar	mainlib
Cyclopropane, butyl-	11.279	41.06	2648812	639145	3957520	C7H14	930-57-4	845	860	1.99163	SemiStandardNonPolar	mainlib				Furan, 2-pentyl-	12.308	81.074	3312174	617756	1736987	C9H14O	3777-69-3	773	779	3.65823	SemiStandardNonPolar	mainlib
Bicyclo[3.1.0]hexane, 4-methylene-1-(1-methylethyl)-	11.295	93.071	2022285	554829	1775498	C10H16	3387-41-5	865	865	1.52055	SemiStandardNonPolar	mainlib				Cyclohexanemethanol, 4-methylene-	12.493	93.071	938545	272368	750017	C8H14O	1004-24-6	773	901	1.0366	SemiStandardNonPolar	mainlib
.beta.-Pinene	11.389	93.071	10555902	2430344	10578631	C10H16	127-91-3	928	928	7.93693	SemiStandardNonPolar	mainlib				2-Propynenitrile, 3-fluoro-	12.503	69.053	2345563	612659	725810	C3FN	32038-83-8	762	946	2.59063	SemiStandardNonPolar	mainlib
1-Hepten-3-one	11.714	55.049	2222904	412621	799771	C7H12O	2918-13-0	785	797	1.67139	SemiStandardNonPolar	mainlib				Cyclotetrasiloxane, octamethyl-	12.965	281.048	43798844	11206807	43056653	C8H24O4Si4	556-67-2	862	888	48.3749	SemiStandardNonPolar	mainlib
1-Octen-3-ol	11.741	57.061	5344789	689426	1126005	C8H16O	3391-86-4	796	796	4.01872	SemiStandardNonPolar	mainlib				2,4-Heptadienal, (E,E)-	13.234	81.074	11808128	1290639	2767016	C7H10O	4313-03-05	792	793	13.0418	SemiStandardNonPolar	mainlib
Pentanoic acid	11.926	60.028	1219292	179578	310168	C5H10O2	109-52-4	870	870	0.916779	SemiStandardNonPolar	mainlib				D-Limonene	14.099	67.045	1419265	307325	1691556	C10H16	5989-27-5	812	812	1.56755	SemiStandardNonPolar	mainlib
5-Hepten-2-one, 6-methyl-	12.09	43.021	7370362	1342384	4805637	C8H14O	110-93-0	823	832	5.54174	SemiStandardNonPolar	mainlib				2-Propyl-1-pentanol	14.236	57.061	39415406	9698138	32678266	C8H18O	58175-57-8	922	923	43.5335	SemiStandardNonPolar	mainlib
2-(3-methyl-2-cyclopenten-1-yl)-2-methylpropionaldehyde	12.543	81.074	4168468	574787	805386	C10H16O		800	898	3.13425	SemiStandardNonPolar	mainlib				Benzyl alcohol	14.407	79.056	11837613	1419615	6098010	C7H8O	100-51-6	918	918	13.0744	SemiStandardNonPolar	mainlib
Hexanoic acid, ethyl ester	12.757	88.058	167180506	34502507	235997520	C8H16O2	123-66-0	903	903	125.702	SemiStandardNonPolar	mainlib				N-Cbz-glycylglycine p-nitrophenyl ester	14.813	79.056	1351687	294924	932479	C18H17N3O7	13574-81-7	777	841	1.49291	SemiStandardNonPolar	mainlib
Cyclotetrasiloxane, octamethyl-	12.965	281.068	36019293	9018661	37217818	C8H24O4Si4	556-67-2	851	881	27.0827	SemiStandardNonPolar	mainlib				Benzeneacetaldehyde	14.837	91.059	17379022	2342614	5064663	C8H8O	122-78-1	917	917	19.1948	SemiStandardNonPolar	mainlib
Methyl m-tolyl carbinol	13.489	93.071	864027	140940	534336	C9H12O		840	841	0.649658	SemiStandardNonPolar	mainlib				2-Octenal, (E)-	15.652	41.058	2455649	558579	4512821	C8H14O	2548-87-0	803	811	2.71221	SemiStandardNonPolar	mainlib
o-Cymene	13.901	119.09	3772862	541767	1292874	C10H14	527-84-4	915	917	2.8368	SemiStandardNonPolar	mainlib				Cyclopropane, pentyl-	16.393	55.047	3283529	734179	5647793	C8H16	2511-91-3	827	862	3.62659	SemiStandardNonPolar	mainlib
Cyclobutane, 1,2-bis(1-methylethenyl)-, trans-	14.089	93.071	5054070	696921	4720947	C10H16	19465-02-2	878	878	3.80013	SemiStandardNonPolar	mainlib				Cyclotrisiloxane, hexamethyl-	17.171	207.047	1039633	192181	445169	C6H18O3Si3	541-05-9	820	820	1.14825	SemiStandardNonPolar	mainlib
1-Hexanol, 2-ethyl-	14.26	57.061	6344062	1059263	3342135	C8H18O	104-76-7	895	902	4.77007	SemiStandardNonPolar	mainlib				1,6-Octadien-3-ol, 3,7-dimethyl-, formate	17.801	71.082	1817509	330588	2137747	C11H18O2	115-99-1	754	792	2.0074	SemiStandardNonPolar	mainlib
Bicyclo[3.2.0]hepta-2,6-diene	14.853	91.07	6670917	1055627	2239595	C7H8	2422-86-8	809	925	5.01583	SemiStandardNonPolar	mainlib				Nonanal	18.002	57.061	12382299	2771530	22903072	C9H18O	124-19-6	919	919	13.676	SemiStandardNonPolar	mainlib
Benzeneacetaldehyde	15.014	91.07	3494925	467346	769034	C8H8O	122-78-1	805	812	2.62782	SemiStandardNonPolar	mainlib				Phenylethyl Alcohol	18.358	91.059	7205711	998659	1826144	C8H10O	1960-12-08	937	941	7.95856	SemiStandardNonPolar	mainlib
2-Hexenoic acid, ethyl ester	15.035	55.049	3523638	784408	4562339	C8H14O2	1552-67-6	857	865	2.64941	SemiStandardNonPolar	mainlib				(+)-Dibenzoyl-L-tartaric acid anhydride	21.252	105.016	408702	107463	229229	C18H12O7	64339-95-3	842	874	0.451403	SemiStandardNonPolar	mainlib
Cyclohexene, 4-methylene-1-(1-methylethyl)-	15.658	93.071	1460824	311925	2064510	C10H16	99-84-3	751	806	1.09839	SemiStandardNonPolar	mainlib				Benzoyl bromide	21.333	105.016	549337	113006	201812	C7H5BrO	618-32-6	899	970	0.606732	SemiStandardNonPolar	mainlib
Cyclopropane, pentyl-	16.389	55.049	5102596	1153560	8356989	C8H16	2511-91-3	851	867	3.83662	SemiStandardNonPolar	mainlib				Octanoic acid, ethyl ester	22.617	88.039	2728107	448501	1801729	C10H20O2	106-32-1	860	860	3.01314	SemiStandardNonPolar	mainlib
(+)-4-Carene	17.141	93.071	1008770	173136	841271	C10H16	29050-33-7	835	835	0.758489	SemiStandardNonPolar	mainlib				Butane, 2,2-dimethyl-	22.687	57.061	163899	95853	275379	C6H14	75-83-2	777	812	0.181023	SemiStandardNonPolar	mainlib
Cyclotrisiloxane, hexamethyl-	17.167	207.046	1435291	256030	600134	C6H18O3Si3	541-05-9	783	800	1.07919	SemiStandardNonPolar	mainlib				Z-2-Dodecenol	22.932	41.058	837265	217635	1759009	C12H24O	69064-36-4	770	843	0.924742	SemiStandardNonPolar	mainlib
Nonanal	17.999	57.061	15374746	2920199	24080092	C9H18O	124-19-6	912	912	11.5602	SemiStandardNonPolar	mainlib				Benzaldehyde, 2,4-dimethyl-	23.231	133.033	1970422	212949	875552	C9H10O	15764-16-6	922	925	2.17629	SemiStandardNonPolar	mainlib
Phenylethyl Alcohol	18.348	91.07	12062840	1420275	3381207	C8H10O	1960-12-08	929	931	9.06999	SemiStandardNonPolar	mainlib				1-Cyclohexene-1-carboxaldehyde, 2,6,6-trimethyl-	23.509	109.093	677038	134451	1221096	C10H16O	432-25-7	819	820	0.747775	SemiStandardNonPolar	mainlib
Bicyclo[2.2.1]heptan-2-one, 1,7,7-trimethyl-, (1S)-	19.797	95.054	378428	86807	294363	C10H16O	464-48-2	782	782	0.284538	SemiStandardNonPolar	mainlib				Geraniol	25.186	69.053	16394011	3665968	16213571	C10H18O	106-24-1	927	927	18.1069	SemiStandardNonPolar	mainlib
Benzoic acid, ethyl ester	21.222	105.079	1351523	271574	506897	C9H10O2	93-89-0	815	816	1.0162	SemiStandardNonPolar	mainlib				Tridecane	27.268	57.061	1320578	300520	902312	C13H28	629-50-5	816	816	1.45855	SemiStandardNonPolar	mainlib
3-Cyclohexen-1-ol, 4-methyl-1-(1-methylethyl)-, (R)-	21.46	71.061	1543864	354195	1683015	C10H18O	20126-76-5	794	794	1.16082	SemiStandardNonPolar	mainlib				Formamide, N,N-dibutyl-	27.312	72.066	2308354	384864	788759	C9H19NO	761-65-9	805	805	2.54953	SemiStandardNonPolar	mainlib
3-Cyclohexene-1-methanol, .alpha.,.alpha.,4-trimethyl-, (R)-	22.124	59.051	3767193	616195	3112164	C10H18O	7785-53-7	872	872	2.83253	SemiStandardNonPolar	mainlib				Undecane, 4,7-dimethyl-	31.823	57.061	1857355	440208	1392298	C13H28	17301-32-5	841	850	2.05141	SemiStandardNonPolar	mainlib
4-Octenoic acid, ethyl ether	22.191	55.049	1748888	444515	4981441	C10H18O2		838	838	1.31498	SemiStandardNonPolar	mainlib				5,9-Undecadien-2-one, 6,10-dimethyl-, (Z)-	33.66	43.084	2272273	688080	1995741	C13H22O	3879-26-3	801	801	2.50968	SemiStandardNonPolar	mainlib
Octanoic acid, ethyl ester	22.593	88.058	19002219	4538437	26285726	C10H20O2	106-32-1	908	908	14.2877	SemiStandardNonPolar	mainlib				Germacrene D	34.391	105.016	142999	48499	334869	C15H24	23986-74-5	815	823	0.15794	SemiStandardNonPolar	mainlib
Decanal	22.926	41.06	1787247	436365	4308931	C10H20O	112-31-2	894	895	1.34382	SemiStandardNonPolar	mainlib				trans-.beta.-Ionone	34.529	176.967	441629	143939	606452	C13H20O	79-77-6	819	819	0.48777	SemiStandardNonPolar	mainlib
2,6-Dimethylbenzaldehyde	23.167	133.073	13331861	2620495	13068998	C9H10O	1123-56-4	883	929	10.0242	SemiStandardNonPolar	mainlib				3-Ethyl-3-methylheptane	34.884	71.082	185720	68131	259124	C10H22	17302-01-1	783	825	0.205124	SemiStandardNonPolar	mainlib
t-C4H9CH2C(O)OCH2CH3	23.626	88.058	418803	98765	234879	C8H16O2	5340-78-3	803	817	0.314896	SemiStandardNonPolar	mainlib				Jing Zaojing berry flesh
6-Octen-1-ol, 3,7-dimethyl-, (R)-	24.002	41.06	2200167	389720	1859432	C10H20O	1117-61-9	806	811	1.65429	SemiStandardNonPolar	mainlib				Component Name	Retention Time	Reference m/z	BP Area	BP Height	TIC	Formula (mol ion)	CAS No.	SI	RSI	Content (ng/g)	Selected Column Type	Library Name
Benzene, [(methylsulfonyl)methyl]-	24.743	91.07	1272463	215992	292899	C8H10O2S	3112-90-1	826	895	0.956758	SemiStandardNonPolar	mainlib				Carbon dioxide	1.309	44.046	33709550	17998169	18589167	CO2	124-38-9	966	972	13.4164	SemiStandardNonPolar	mainlib
3-Ethyl-3-methylheptane	27.262	57.061	1376901	296575	785709	C10H22	17302-01-1	840	871	1.03528	SemiStandardNonPolar	mainlib				Acetaldehyde	1.372	44.046	6429585	1685873	3123733	C2H4O	75-07-0	952	954	2.55897	SemiStandardNonPolar	mainlib
Decanoic acid, ethyl ester	31.652	88.058	3383061	753262	3942639	C12H24O2	110-38-3	886	886	2.54371	SemiStandardNonPolar	mainlib				Ethanol	1.433	45.019	184548239	78355999	128588781	C2H6O	64-17-5	886	887	73.4501	SemiStandardNonPolar	mainlib
Decane, 2,5,9-trimethyl-	31.812	57.061	2582460	590151	2280006	C13H28	62108-22-9	801	842	1.94174	SemiStandardNonPolar	mainlib				1-Propanol, 2-methyl-	1.496	43.062	7794226	2486328	5335644	C4H10O	78-83-1	771	845	3.1021	SemiStandardNonPolar	mainlib
5,9-Undecadien-2-one, 6,10-dimethyl-	33.657	43.021	1315737	433417	1284439	C13H22O	689-67-8	815	815	0.989296	SemiStandardNonPolar	mainlib				n-Hexane	1.795	43.062	2011301	516840	1492090	C6H14	110-54-3	907	910	0.800497	SemiStandardNonPolar	mainlib
2,4-Decadienoic acid, ethyl ester, (E,Z)-	34.123	81.074	2126804	681888	8256548	C12H20O2	3025-30-7	909	910	1.59913	SemiStandardNonPolar	mainlib				Methyl glyoxal	1.869	43.062	28002714	7328470	11915983	C3H4O2	78-98-8	788	952	11.1451	SemiStandardNonPolar	mainlib
3-Ethyl-3-methylheptane	34.878	57.061	504182	186024	607695	C10H22	17302-01-1	764	837	0.379092	SemiStandardNonPolar	mainlib				Trichloromethane	1.895	82.956	83024797	29808963	76045786	CHCl3	67-66-3	936	936	33.0438	SemiStandardNonPolar	mainlib
Propanoic acid, 2-methyl-, anhydride	36.779	71.061	390807	124993	205338	C8H14O3	97-72-3	777	907	0.293846	SemiStandardNonPolar	mainlib				N-Chloro-2-methylaziridine, 1,2-trans	2.093	56.087	646038	237004	372704	C3H6ClN		790	851	0.257123	SemiStandardNonPolar	mainlib
Fujiminori berry flesh																Butanal, 3-methyl-	2.113	43.062	3071984	625381	2714867	C5H10O	590-86-3	873	873	1.22265	SemiStandardNonPolar	mainlib
Component Name	Retention Time	Reference m/z	BP Area	BP Height	TIC	Formula (mol ion)	CAS No.	SI	RSI	Content (ng/g)	Selected Column Type	Library Name				Butanal, 2-methyl-	2.187	41.055	1578417	368189	1047293	C5H10O	96-17-3	790	835	0.628209	SemiStandardNonPolar	mainlib
Carbamic acid, monoammonium salt	1.309	43.971	46254158	24421008	29200087	CH6N2O2	1111-78-0	890	972	19.878	SemiStandardNonPolar	mainlib				2-Propanol, 1-methoxy-	2.305	45.019	3621096	691433	942688	C4H10O2	107-98-2	867	872	1.44119	SemiStandardNonPolar	mainlib
Acetaldehyde	1.376	43.971	16893983	6402220	11697370	C2H4O	75-07-0	974	974	7.26028	SemiStandardNonPolar	mainlib				Pentanal	2.462	44.046	29543971	5461220	18117708	C5H10O	110-62-3	874	892	11.7585	SemiStandardNonPolar	mainlib
Ethanol	1.433	45.005	1150559305	472016853	750235258	C2H6O	64-17-5	915	916	494.459	SemiStandardNonPolar	mainlib				Di-tert-butyl peroxide	3.126	57.072	887118	357954	669690	C8H18O2	110-05-4	841	842	0.353073	SemiStandardNonPolar	mainlib
Butane	1.49	42.985	43212811	16256532	25088528	C4H10	106-97-8	804	807	18.5709	SemiStandardNonPolar	mainlib				Pentane, 1-chloro-	3.223	55.049	9375487	1961876	10250891	C5H11Cl	543-59-9	943	943	3.73144	SemiStandardNonPolar	mainlib
Methacrolein	1.694	41.051	1110473	275827	742647	C4H6O	78-85-3	879	884	0.477232	SemiStandardNonPolar	mainlib				1-Pentanol	3.441	42.067	7339237	955117	3862594	C5H12O	71-41-0	906	909	2.92101	SemiStandardNonPolar	mainlib
Acetic acid, anhydride with formic acid	1.755	45.005	10404789	2381762	5406039	C3H4O3	2258-42-6	812	816	4.47151	SemiStandardNonPolar	mainlib				Toluene	3.475	91.081	3400045	581282	1192839	C7H8	108-88-3	933	933	1.35322	SemiStandardNonPolar	mainlib
1-Butyne, 3-methyl-	1.848	53.028	1019371	397243	857200	C5H8	598-23-2	786	786	0.43808	SemiStandardNonPolar	mainlib				Hexanal	4.102	44.046	338271874	55164166	337975347	C6H12O	66-25-1	917	917	134.632	SemiStandardNonPolar	mainlib
Ethyl Acetate	1.858	42.985	3511539712	947661763	1846135801	C4H8O2	141-78-6	897	897	1509.1	SemiStandardNonPolar	mainlib				Cyclotrisiloxane, hexamethyl-	4.716	207.065	11810944	2839017	7035174	C6H18O3Si3	541-05-9	924	930	4.70075	SemiStandardNonPolar	mainlib
Trichloromethane	1.895	83.078	31412551	12848692	30630898	CHCl3	67-66-3	907	907	13.4997	SemiStandardNonPolar	mainlib				Formic acid, ethenyl ester	5.715	44.046	3194988	895340	1084511	C3H4O2	692-45-5	823	860	1.2716	SemiStandardNonPolar	mainlib
4-Penten-2-ol, 3-methyl-	2.09	56.074	449249	187479	250278	C6H12O	1569-59-1	861	945	0.193067	SemiStandardNonPolar	mainlib				2-Hexenal	5.729	41.055	231438903	33990375	213242040	C6H10O	505-57-7	952	953	92.1126	SemiStandardNonPolar	mainlib
Benzene	2.194	78.029	573071	126179	241606	C6H6	71-43-2	899	907	0.24628	SemiStandardNonPolar	mainlib				4,6-Octadiyn-3-one, 2-methyl-	6.107	91.081	621690	123621	212073	C9H10O	29743-33-7	826	889	0.247432	SemiStandardNonPolar	mainlib
Cyclopropane, 1,1,2-trimethyl-	2.264	41.051	2206366	571301	1553524	C6H12	4127-45-1	755	784	0.948197	SemiStandardNonPolar	mainlib				Cyclopropane, propyl-	6.429	41.055	28109268	2257200	10751220	C6H12	2415-72-7	834	884	11.1875	SemiStandardNonPolar	mainlib
1,5-Hexadiene, 3,3,4,4-tetrafluoro-	2.445	76.996	1566648	407445	560783	C6H6F4	1763-21-9	778	889	0.673275	SemiStandardNonPolar	mainlib				Diazirine	7.13	42.067	2632552	399570	467404	CH2N2		780	981	1.04775	SemiStandardNonPolar	mainlib
Hydrogen isocyanate	2.455	42.985	38053691	7350896	7832339	CHNO	75-13-8	887	981	16.3538	SemiStandardNonPolar	mainlib				Butane, 2-cyclopropyl-	8.089	41.055	247687	63714	281193	C7H14	5750-02-07	804	830	0.0985793	SemiStandardNonPolar	mainlib
Pentanal	2.459	43.971	38470920	11607364	35113313	C5H10O	110-62-3	816	841	16.5331	SemiStandardNonPolar	mainlib				Oxime-, methoxy-phenyl-_	8.11	133.055	2559317	382107	1105236	C8H9NO2		799	806	1.01861	SemiStandardNonPolar	mainlib
Propanoic acid, ethyl ester	2.616	57.025	23701407	7068580	22125496	C5H10O2	105-37-3	808	817	10.1858	SemiStandardNonPolar	mainlib				2-Heptenal, (Z)-	10.504	41.055	2674220	334242	1978197	C7H12O	57266-86-1	855	863	1.06434	SemiStandardNonPolar	mainlib
1,3-Dioxolane, 2,4,5-trimethyl-	2.818	42.985	13768022	2931283	10776554	C6H12O2	3299-32-9	895	897	5.91688	SemiStandardNonPolar	mainlib				1-Octene, 6-methyl-	11.698	70.078	930862	226340	377783	C9H18	13151-10-5	826	844	0.370483	SemiStandardNonPolar	mainlib
Isopropoxycarbamic acid, ethyl ester	2.848	76.996	926662	202923	476353	C6H13NO3		758	920	0.398238	SemiStandardNonPolar	mainlib				2-Propenoic acid, oxiranylmethyl ester	11.701	55.049	1890217	399127	549807	C6H8O3	106-90-1	762	791	0.752305	SemiStandardNonPolar	mainlib
Cyclobutanone, 2,2,3-trimethyl-	3.23	55.036	1477878	560159	2374266	C7H12O	1449-49-6	854	913	0.635126	SemiStandardNonPolar	mainlib				1-Hepten-3-ol	11.711	57.072	7739160	1311699	3224200	C7H14O	4938-52-7	831	851	3.08018	SemiStandardNonPolar	mainlib
1-Butanol, 3-methyl-	3.294	55.036	1566711	425747	942427	C5H12O	123-51-3	775	820	0.673302	SemiStandardNonPolar	mainlib				2-Hexanone, 6-bromo-	12	43.062	839253	294514	460460	C6H11BrO	10226-29-6	828	828	0.334022	SemiStandardNonPolar	mainlib
Propanoic acid, 2-methyl-, ethyl ester	3.301	42.985	22201213	7398766	21207379	C6H12O2	97-62-1	889	889	9.54109	SemiStandardNonPolar	mainlib				Acetic acid, 1,1-dimethylethyl ester	12.828	101.106	1187769	268582	298813	C6H12O2	540-88-5	941	955	0.472731	SemiStandardNonPolar	mainlib
Propanoic acid, 2-oxo-	3.425	42.985	2288630	790217	1064028	C3H4O3	127-17-3	767	843	0.983551	SemiStandardNonPolar	mainlib				Cyclotetrasiloxane, octamethyl-	12.959	281.079	35836601	9144301	38250400	C8H24O4Si4	556-67-2	847	877	14.2629	SemiStandardNonPolar	mainlib
1-Pentanol	3.431	42.034	11899193	2564313	9401670	C5H12O	71-41-0	904	904	5.11374	SemiStandardNonPolar	mainlib				1-Hexanol, 2-ethyl-	14.23	57.072	16040085	3220481	11670537	C8H18O	104-76-7	921	925	6.38395	SemiStandardNonPolar	mainlib
Toluene	3.475	91.065	3729955	724126	1462116	C7H8	108-88-3	937	937	1.60297	SemiStandardNonPolar	mainlib				4-Methyl-1,5-Heptadiene	15.451	41.055	673192	131966	382013	C8H14	998-94-7	841	852	0.26793	SemiStandardNonPolar	mainlib
N-Methyl methacrylamide	3.522	41.051	6545489	1091529	2329335	C5H9NO	3887-02-03	810	860	2.81296	SemiStandardNonPolar	mainlib				Cyclopropane, pentyl-	16.39	41.055	2441958	502176	3040742	C8H16	2511-91-3	883	883	0.971898	SemiStandardNonPolar	mainlib
2,3-Butanediol, [S-(R*,R*)]-	3.716	45.005	5966741	1942718	2805890	C4H10O2	19132-06-0	930	930	2.56424	SemiStandardNonPolar	mainlib				Cyclotrisiloxane, hexamethyl-	17.161	207.065	2764482	580778	1609442	C6H18O3Si3	541-05-9	770	794	1.10026	SemiStandardNonPolar	mainlib
Hexanal	4.112	43.971	86243205	15169936	43029992	C6H12O	66-25-1	780	780	37.0635	SemiStandardNonPolar	mainlib				Nonanal	17.999	41.055	4531345	976659	7289867	C9H18O	124-19-6	886	886	1.80347	SemiStandardNonPolar	mainlib
Butanoic acid, ethyl ester	4.152	42.985	268376720	53364132	261459945	C6H12O2	105-54-4	897	897	115.336	SemiStandardNonPolar	mainlib				trans-2-Nonenal	20.709	41.055	564701	117624	798043	C9H16O		824	837	0.224751	SemiStandardNonPolar	mainlib
Cyclotrisiloxane, hexamethyl-	4.726	207.034	9146730	1997837	4774201	C6H18O3Si3	541-05-9	934	938	3.93086	SemiStandardNonPolar	mainlib				2-Decen-1-ol, (E)-	22.922	41.055	908498	210636	1658172	C10H20O	18409-18-2	878	884	0.361582	SemiStandardNonPolar	mainlib
2-Butenoic acid, ethyl ester, (Z)-	5.464	69.024	85358274	16222502	41841924	C6H10O2	6776-19-8	907	907	36.6832	SemiStandardNonPolar	mainlib				5,9-Undecadien-2-one, 6,10-dimethyl-	33.654	43.062	1426477	404584	1209665	C13H22O	689-67-8	822	822	0.567737	SemiStandardNonPolar	mainlib
Butanoic acid, 2-methyl-, ethyl ester	5.692	57.025	48251279	6992651	29052456	C7H14O2	7452-79-1	923	925	20.7362	SemiStandardNonPolar	mainlib				Undecane, 4,7-dimethyl-	34.878	57.072	429159	157739	698313	C13H28	17301-32-5	877	880	0.170805	SemiStandardNonPolar	mainlib
4-Methyl-6-hepten-4-olide	5.739	99.036	9165376	1059275	1448791	C8H12O2		792	867	3.93887	SemiStandardNonPolar	mainlib				Diphenylamine	37.162	169.132	618952	137291	480035	C12H11N	122-39-4	896	896	0.246343	SemiStandardNonPolar	mainlib
2-Hexenal	5.752	41.051	70476255	6143671	30713388	C6H10O	505-57-7	898	898	30.2875	SemiStandardNonPolar	mainlib
Pentanoic acid, ethyl ester	7.878	84.928	6714246	1125250	8222717	C7H14O2	539-82-2	861	861	2.88548	SemiStandardNonPolar	mainlib				Wink berry skin
1-Azabicyclo[3.1.0]hexane	9.018	83.078	617869	112828	314932	C5H9N	285-76-7	758	834	0.265532	SemiStandardNonPolar	mainlib				Component Name	Retention Time	Reference m/z	BP Area	BP Height	TIC	Formula (mol ion)	CAS No.	SI	RSI	Content (ng/g)	Selected Column Type	Library Name
.alpha.-Pinene	9.324	93.043	1290910	286044	1129673	C10H16	80-56-8	875	876	0.554775	SemiStandardNonPolar	mainlib				Carbamic acid, monoammonium salt	1.312	44.045	32418806	17549566	23456576	CH6N2O2	1111-78-0	868	999	33.7293	SemiStandardNonPolar	mainlib
Butanoic acid, 3-hydroxy-, ethyl ester	9.441	42.985	2025697	505642	2257637	C6H12O3	5405-41-4	867	867	0.870554	SemiStandardNonPolar	mainlib				Hydroxylamine	1.372	33.041	684670	318678	761412	H3NO	7803-49-8	783	994	0.712347	SemiStandardNonPolar	mainlib
Ethyl tiglate	9.749	55.036	5737243	786902	3434525	C7H12O2	5837-78-5	858	858	2.46561	SemiStandardNonPolar	mainlib				Acetaldehyde	1.379	44.045	6765358	3058569	5334228	C2H4O	75-07-0	951	957	7.03884	SemiStandardNonPolar	mainlib
2-Heptenal, (Z)-	10.487	41.051	5105081	986294	6208961	C7H12O	57266-86-1	914	922	2.19394	SemiStandardNonPolar	mainlib				Ethanol	1.436	45.049	80082332	33726004	55027710	C2H6O	64-17-5	935	935	83.3196	SemiStandardNonPolar	mainlib
Cyclohexene, 4-methylene-1-(1-methylethyl)-	11.403	93.043	698381	154652	456987	C10H16	99-84-3	812	812	0.300133	SemiStandardNonPolar	mainlib				Argon	1.59	40.077	7525249	1132581	1257927	Ar	7440-37-1	861	999	7.82945	SemiStandardNonPolar	mainlib
Azetidine	11.433	57.025	1050334	199577	224089	C3H7N	503-29-7	920	998	0.451387	SemiStandardNonPolar	mainlib				Propanal, 2-methyl-	1.654	43.081	556344	208358	447451	C4H8O	78-84-2	829	841	0.578834	SemiStandardNonPolar	mainlib
1-Octen-3-ol	11.711	57.025	16583314	3154775	6813739	C8H16O	3391-86-4	849	849	7.12677	SemiStandardNonPolar	mainlib				Propanoic acid, 2-oxo-	1.872	43.081	17616596	6043832	9929133	C3H4O3	127-17-3	776	956	18.3287	SemiStandardNonPolar	mainlib
5-Amino-2-methyl-2H-tetrazole	11.986	42.985	5751531	1533158	2223024	C2H5N5	6154-04-07	786	807	2.47175	SemiStandardNonPolar	mainlib				Trichloromethane	1.899	83.034	14482187	6414716	15892543	CHCl3	67-66-3	955	955	15.0676	SemiStandardNonPolar	mainlib
3,4-Diamino-1,2,4(4H)-triazole	12.07	99.036	1130939	184328	203147	C2H5N5	38104-45-9	885	999	0.486027	SemiStandardNonPolar	mainlib				Butanal, 3-methyl-	2.12	41.05	1828534	547073	2456979	C5H10O	590-86-3	882	882	1.90245	SemiStandardNonPolar	mainlib
1,3-Dimethyldiaziridine	12.077	57.025	881281	274555	688283	C3H8N2	26177-36-6	763	910	0.378735	SemiStandardNonPolar	mainlib				Benzene	2.197	78.132	2044448	541352	1499131	C6H6	71-43-2	869	942	2.12709	SemiStandardNonPolar	mainlib
Hexanoic acid, ethyl ester	12.761	88.034	59496590	10541443	77339458	C8H16O2	123-66-0	905	905	25.569	SemiStandardNonPolar	mainlib				Hexane, 3,4-bis(1,1-dimethylethyl)-2,2,5,5-tetramethyl-	2.328	57.066	9952568	3195161	3956331	C18H38	62850-21-9	828	864	10.3549	SemiStandardNonPolar	mainlib
Cyclotetrasiloxane, octamethyl-	12.969	281.067	31720859	8161842	34206954	C8H24O4Si4	556-67-2	851	879	13.6322	SemiStandardNonPolar	mainlib				1-[(1-Oxo-2-propenyl)oxy]-2,5-pyrrolidinedione	2.378	55.046	12262940	3023426	3913064	C7H7NO4	38862-24-7	790	852	12.7587	SemiStandardNonPolar	mainlib
o-Cymene	13.905	118.985	1778713	250863	580031	C10H14	527-84-4	833	833	0.764411	SemiStandardNonPolar	mainlib				Propargyl alcohol	2.452	55.046	2248883	888191	1099892	C3H4O	107-19-7	764	950	2.33979	SemiStandardNonPolar	mainlib
Spiro[bicyclo[3.1.0]hexane-2,1'-cyclopropane]	14.223	93.043	395215	88220	206839	C8H12		800	800	0.169846	SemiStandardNonPolar	mainlib				Pentanal	2.472	44.045	4763574	1599185	5162753	C5H10O	110-62-3	858	871	4.95614	SemiStandardNonPolar	mainlib
1-Hexanol, 2-ethyl-	14.253	57.025	4146780	779981	3239543	C8H18O	104-76-7	850	896	1.7821	SemiStandardNonPolar	mainlib				Furan, 2-ethyl-	2.522	81.068	13823258	4011126	10113102	C6H8O	3208-16-0	935	937	14.382	SemiStandardNonPolar	mainlib
2,6-Octadiene, 2,6-dimethyl-	15.437	41.051	2375368	454440	1578248	C10H18	2792-39-4	776	783	1.02083	SemiStandardNonPolar	mainlib				Oxetane, 3-(1-methylethyl)-	2.928	55.046	469758	163473	497336	C6H12O	10317-17-6	829	845	0.488747	SemiStandardNonPolar	mainlib
2,5-Diamino-2-methylpentanoic acid	15.679	57.025	554049	98067	344602	C6H14N2O2		800	800	0.238105	SemiStandardNonPolar	mainlib				Dimethylketene	3.237	42.081	2251624	646567	1585771	C4H6O	598-26-5	842	893	2.34264	SemiStandardNonPolar	mainlib
2-Octen-1-ol, (Z)-	16.245	57.025	1184635	250190	1306354	C8H16O	26001-58-1	800	800	0.509103	SemiStandardNonPolar	mainlib				Acetonitrile	3.243	41.05	4099410	771921	924044	C2H3N	1975-05-08	762	974	4.26512	SemiStandardNonPolar	mainlib
Cyclopropane, pentyl-	16.39	41.051	4513555	952573	6230717	C8H16	2511-91-3	868	884	1.93972	SemiStandardNonPolar	mainlib				2-Pentenal, (E)-	3.25	55.046	7533295	1270817	3788911	C5H8O	1576-87-0	821	821	7.83782	SemiStandardNonPolar	mainlib
Arsenous acid, tris(trimethylsilyl) ester	17.171	207.034	1300706	276133	738482	C9H27AsO3Si3	55429-29-3	787	808	0.558985	SemiStandardNonPolar	mainlib				Toluene	3.468	91.049	145159581	29040789	69822685	C7H8	108-88-3	911	911	151.027	SemiStandardNonPolar	mainlib
Nonanal	18.009	41.051	4674673	948619	7305182	C9H18O	124-19-6	925	925	2.00897	SemiStandardNonPolar	mainlib				2-Penten-1-ol, (Z)-	3.522	57.066	3335375	903420	1578802	C5H10O	1576-95-0	796	796	3.4702	SemiStandardNonPolar	mainlib
3-Cyclohexen-1-ol, 4-methyl-1-(1-methylethyl)-, (R)-	21.467	71.046	371922	84504	390158	C10H18O	20126-76-5	779	779	0.159835	SemiStandardNonPolar	mainlib				1,3,5-Cycloheptatriene	4.092	91.049	8171127	1436200	2314145	C7H8	544-25-2	948	965	8.50144	SemiStandardNonPolar	mainlib
Octanoic acid, ethyl ester	22.61	88.034	1831586	365468	1594881	C10H20O2	106-32-1	779	780	0.787134	SemiStandardNonPolar	mainlib				2,7-Nonadien-5-one, 4,6-dimethyl-	4.135	69.063	50611022	10866339	11359889	C11H18O	74630-80-1	936	936	52.6569	SemiStandardNonPolar	mainlib
Decanal	22.932	41.051	767679	177849	1219117	C10H20O	112-31-2	813	813	0.329914	SemiStandardNonPolar	mainlib				Hexanal	4.142	44.045	1425785778	362555940	2166359296	C6H12O	66-25-1	908	909	1483.42	SemiStandardNonPolar	mainlib
2-Decenal, (Z)-	25.471	41.051	1959339	452614	3544830	C10H18O	2497-25-8	895	895	0.842036	SemiStandardNonPolar	mainlib				Hydrogen isocyanate	4.535	43.081	15090323	1948015	2119825	CHNO	75-13-8	859	981	15.7003	SemiStandardNonPolar	mainlib
Octane, 2,4,6-trimethyl-	31.826	57.025	409120	91714	205016	C11H24	62016-37-9	846	846	0.175821	SemiStandardNonPolar	mainlib				Cyclotrisiloxane, hexamethyl-	4.739	207.053	7572148	1525849	3387625	C6H18O3Si3	541-05-9	889	895	7.87824	SemiStandardNonPolar	mainlib
5,9-Undecadien-2-one, 6,10-dimethyl-, (E)-	33.657	42.985	1727240	565493	1773026	C13H22O	3796-70-1	858	858	0.742291	SemiStandardNonPolar	mainlib				2-Hexenal	5.52	41.05	37234367	6717544	49865368	C6H10O	505-57-7	893	893	38.7395	SemiStandardNonPolar	mainlib
Octane, 2,4,6-trimethyl-	34.881	57.025	497374	181298	830291	C11H24	62016-37-9	794	883	0.213749	SemiStandardNonPolar	mainlib				3-Hexen-1-ol	6	41.05	526297809	87164921	366405698	C6H12O	544-12-7	851	854	547.573	SemiStandardNonPolar	mainlib
Diphenylamine	37.152	169.09	1444488	450974	1667749	C12H11N	122-39-4	923	924	0.620776	SemiStandardNonPolar	mainlib				Ethylbenzene	6.151	91.049	29914624	8117129	20875430	C8H10	100-41-4	927	928	31.1239	SemiStandardNonPolar	mainlib
																trans-2-Hexenol	6.396	57.066	347978538	95935349	358756030	C6H12O		908	920	362.045	SemiStandardNonPolar	mainlib
Centennial Seedless berry skin																o-Xylene	6.459	91.049	98748524	19340001	54630832	C8H10	95-47-6	919	919	102.74	SemiStandardNonPolar	mainlib
Component Name	Retention Time	Reference m/z	BP Area	BP Height	TIC	Formula (mol ion)	CAS No.	SI	RSI	Content (ng/g)	Selected Column Type	Library Name				Cyclopropane, propyl-	6.496	56.079	255865798	77180566	325743561	C6H12	2415-72-7	892	906	266.209	SemiStandardNonPolar	mainlib
Nitrous oxide	1.312	44.04	18608292	9852884	10019888	N2O	10024-97-2	981	992	13.1374	SemiStandardNonPolar	mainlib				o-Xylene	7.442	91.049	40860797	7373117	19437390	C8H10	95-47-6	957	957	42.5125	SemiStandardNonPolar	mainlib
Acetaldehyde	1.376	44.04	4631632	2115195	3632286	C2H4O	75-07-0	957	958	3.26991	SemiStandardNonPolar	mainlib				Oxime-, methoxy-phenyl-_	8.126	133.039	5266855	867441	2386307	C8H9NO2		823	833	5.47976	SemiStandardNonPolar	mainlib
Ethanol	1.433	45.033	95570503	40566069	68209535	C2H6O	64-17-5	865	865	67.4724	SemiStandardNonPolar	mainlib				Benzene, (1-methylethyl)-	8.924	105.087	992329	195878	387447	C9H12	98-82-8	857	860	1.03244	SemiStandardNonPolar	mainlib
Methylene chloride	1.587	49.039	402066	160460	426702	CH2Cl2	1975-09-02	943	943	0.283857	SemiStandardNonPolar	mainlib				2-Heptenal, (Z)-	10.517	41.05	1960741	476174	2572118	C7H12O	57266-86-1	784	806	2.04	SemiStandardNonPolar	mainlib
Methacrolein	1.698	39.041	1933652	463055	1331882	C4H6O	78-85-3	852	852	1.36515	SemiStandardNonPolar	mainlib				Benzaldehyde	10.745	105.087	3421505	349383	1082770	C7H6O	100-52-7	824	858	3.55982	SemiStandardNonPolar	mainlib
Acetic acid	1.731	45.033	4587969	1230274	3475845	C2H4O2	64-19-7	865	865	3.23909	SemiStandardNonPolar	mainlib				n-Caproic acid vinyl ester	12.02	43.081	1480536	509757	827652	C8H14O2	3050-69-9	768	830	1.54038	SemiStandardNonPolar	mainlib
Methyl glyoxal	1.869	43.085	20407515	6716978	11089410	C3H4O2	78-98-8	768	937	14.4076	SemiStandardNonPolar	mainlib				5-Hepten-2-one, 6-methyl-	12.09	43.081	17164029	3538791	13762501	C8H14O	110-93-0	830	835	17.8579	SemiStandardNonPolar	mainlib
Trichloromethane	1.895	83.029	36838026	16319715	42218687	CHCl3	67-66-3	963	963	26.0075	SemiStandardNonPolar	mainlib				Pentanoic acid, 3-methyl-, ethyl ester	12.798	88.038	6262647	1194480	7140836	C8H16O2	5870-68-8	754	823	6.51581	SemiStandardNonPolar	mainlib
Dimethyl sulfide	2.093	62.028	305915	106192	217122	C2H6S	75-18-3	778	791	0.215975	SemiStandardNonPolar	mainlib				Octanal	12.882	41.05	5484735	1131136	8958130	C8H16O	124-13-0	881	881	5.70645	SemiStandardNonPolar	mainlib
Butanal, 3-methyl-	2.117	41.062	1742342	455461	2018629	C5H10O	590-86-3	887	887	1.23009	SemiStandardNonPolar	mainlib				Cyclotetrasiloxane, octamethyl-	12.982	281.04	27842584	6840366	25564172	C8H24O4Si4	556-67-2	843	868	28.9681	SemiStandardNonPolar	mainlib
Benzene	2.194	78.08	1548779	413076	974542	C6H6	71-43-2	892	937	1.09343	SemiStandardNonPolar	mainlib				Acetic acid, 1,1-dimethylethyl ester	13.13	59.035	556434	117717	212643	C6H12O2	540-88-5	892	932	0.578927	SemiStandardNonPolar	mainlib
Propanoic acid, anhydride	2.328	57.064	4471906	1313011	1452247	C6H10O3	123-62-6	882	906	3.15715	SemiStandardNonPolar	mainlib				1,3-Butadiene, 2-(bromomethyl)-	13.22	145.957	1128542	163570	401905	C5H7Br	23691-13-6	769	876	1.17416	SemiStandardNonPolar	mainlib
Propargyl alcohol	2.452	55.044	2183331	750119	942818	C3H4O	107-19-7	779	951	1.54142	SemiStandardNonPolar	mainlib				Furan, 2-propyl-	13.271	81.068	7315048	741304	1413690	C7H10O	4229-91-8	795	819	7.61075	SemiStandardNonPolar	mainlib
Pentanal	2.465	44.04	6182573	2079029	6817309	C5H10O	110-62-3	858	882	4.36487	SemiStandardNonPolar	mainlib				D-Limonene	14.119	67.037	1028321	205915	1116057	C10H16	5989-27-5	827	827	1.06989	SemiStandardNonPolar	mainlib
Furan, 2-ethyl-	2.519	81.08	4528771	1000687	2161979	C6H8O	3208-16-0	939	943	3.19729	SemiStandardNonPolar	mainlib				1-Hexanol, 2-ethyl-	14.283	57.066	3844219	744680	2059063	C8H18O	104-76-7	855	855	3.99962	SemiStandardNonPolar	mainlib
1-Butanol, 3-methyl-	2.918	55.044	762181	232925	922812	C5H12O	123-51-3	846	846	0.538096	SemiStandardNonPolar	mainlib				Benzeneacetaldehyde	14.877	91.049	6772267	691229	1278766	C8H8O	122-78-1	933	934	7.04603	SemiStandardNonPolar	mainlib
Toluene	3.462	91.057	174371254	34451002	83941147	C7H8	108-88-3	933	933	123.105	SemiStandardNonPolar	mainlib				2-Octenal, (E)-	15.672	41.05	2687555	578319	4317038	C8H14O	2548-87-0	805	805	2.7962	SemiStandardNonPolar	mainlib
Spiro[2,4]hepta-4,6-diene	4.085	91.057	5347226	1453917	2409755	C7H8	765-46-8	956	971	3.77512	SemiStandardNonPolar	mainlib				Cyclopropane, pentyl-	16.413	41.05	2072287	499975	3685596	C8H16	2511-91-3	856	875	2.15606	SemiStandardNonPolar	mainlib
Hexanal	4.122	44.04	865730946	249548783	1507597882	C6H12O	66-25-1	910	910	611.202	SemiStandardNonPolar	mainlib				Cyclotrisiloxane, hexamethyl-	17.181	207.053	1956515	367198	959533	C6H18O3Si3	541-05-9	769	799	2.0356	SemiStandardNonPolar	mainlib
Hydrogen isocyanate	4.535	43.085	10350277	1552090	1779513	CHNO	75-13-8	797	981	7.30725	SemiStandardNonPolar	mainlib				Linalool	17.805	71.081	3165773	677885	5338335	C10H18O	78-70-6	889	891	3.29375	SemiStandardNonPolar	mainlib
Cyclotrisiloxane, hexamethyl-	4.733	207.056	7455798	1538834	3658852	C6H18O3Si3	541-05-9	926	933	5.26376	SemiStandardNonPolar	mainlib				Heptanoic acid, ethyl ester	17.821	88.038	1256116	232016	1008467	C9H18O2	106-30-9	798	798	1.30689	SemiStandardNonPolar	mainlib
2-Hexenal	5.511	41.062	41795419	6674865	48577073	C6H10O	505-57-7	888	888	29.5074	SemiStandardNonPolar	mainlib				Nonanal	18.009	57.066	26391965	6401287	54458902	C9H18O	124-19-6	929	929	27.4588	SemiStandardNonPolar	mainlib
Methanamine, N,N-difluoro-	5.993	67.032	23757759	3265357	3492298	CH3F2N	753-58-2	899	985	16.7729	SemiStandardNonPolar	mainlib				Phenylethyl Alcohol	18.402	91.049	3721840	415138	963676	C8H10O	1960-12-08	951	951	3.87229	SemiStandardNonPolar	mainlib
Ethylbenzene	6.141	91.057	8081373	2211475	5716396	C8H10	100-41-4	876	879	5.70541	SemiStandardNonPolar	mainlib				Butanoic acid, 3-hexenyl ester, (E)-	22.087	67.037	2166895	434303	1271027	C10H18O2	53398-84-8	839	839	2.25449	SemiStandardNonPolar	mainlib
Butenyl tiglate, 3-methyl-3-	6.356	83.029	32583223	6238652	6400477	C10H16O2		910	910	23.0036	SemiStandardNonPolar	mainlib				Octanoic acid, ethyl ester	22.624	88.038	3436188	617262	2697481	C10H20O2	106-32-1	838	838	3.57509	SemiStandardNonPolar	mainlib
trans-2-Hexenol	6.379	57.064	406058744	94563397	327892486	C6H12O		865	880	286.676	SemiStandardNonPolar	mainlib				Sulfurous acid, 2-ethylhexyl hexyl ester	22.701	57.066	356816	156436	526971	C14H30O3S		792	792	0.37124	SemiStandardNonPolar	mainlib
Cyclopropane, propyl-	6.473	56.08	135576400	38176072	164615902	C6H12	2415-72-7	844	853	95.7163	SemiStandardNonPolar	mainlib				Decanal	22.929	41.05	3332837	810370	8423957	C10H20O	112-31-2	930	930	3.46756	SemiStandardNonPolar	mainlib
o-Xylene	7.439	91.057	6685029	1257546	2820287	C8H10	95-47-6	881	883	4.7196	SemiStandardNonPolar	mainlib				Benzeneethanamine, N-(2-phenylethyl)-	23.237	133.946	1349703	179533	585030	C16H19N	6308-98-1	870	870	1.40426	SemiStandardNonPolar	mainlib
Heptanal	7.845	41.062	5368862	1377153	9118061	C7H14O	111-71-7	818	818	3.79039	SemiStandardNonPolar	mainlib				Sulfurous acid, 2-ethylhexyl hexyl ester	27.275	57.066	826160	219072	656018	C14H30O3S		806	836	0.859557	SemiStandardNonPolar	mainlib
Oxime-, methoxy-phenyl-_	8.113	133.06	4919456	868914	2612170	C8H9NO2		787	797	3.47311	SemiStandardNonPolar	mainlib				1-Hexanamine, N-propyl-	27.325	72.072	1572755	301700	497565	C9H21N	20193-23-1	775	814	1.63633	SemiStandardNonPolar	mainlib
Furan, 2-ethyl-	8.361	81.08	4917514	522167	622827	C6H8O	3208-16-0	873	876	3.47174	SemiStandardNonPolar	mainlib				3-Ethyl-3-methylheptane	31.823	57.066	1417725	346149	1165360	C10H22	17302-01-1	770	832	1.47503	SemiStandardNonPolar	mainlib
Pentane, 3-methoxy-	9.853	45.033	1379778	223930	531351	C6H14O	36839-67-5	890	890	0.974117	SemiStandardNonPolar	mainlib				5,9-Undecadien-2-one, 6,10-dimethyl-	33.664	43.081	3162435	977727	2851487	C13H22O	689-67-8	799	800	3.29027	SemiStandardNonPolar	mainlib
2-Heptenal, (Z)-	10.487	41.062	5679675	1229638	7703031	C7H12O	57266-86-1	867	871	4.00983	SemiStandardNonPolar	mainlib				trans-.beta.-Ionone	34.532	176.997	467273	157048	582981	C13H20O	79-77-6	782	783	0.486162	SemiStandardNonPolar	mainlib
Acetamide, 2-fluoro-	10.652	77.028	749172	198852	254667	C2H4FNO	640-19-7	810	911	0.528912	SemiStandardNonPolar	mainlib				3-Ethyl-3-methylheptane	34.881	57.066	441343	168946	542044	C10H22	17302-01-1	793	823	0.459184	SemiStandardNonPolar	mainlib
3-Buten-1-one, 2,2-dimethyl-1-phenyl-	10.722	105.063	4395517	334230	991888	C12H14O	62894-04-6	810	833	3.10322	SemiStandardNonPolar	mainlib				Wink berry flesh
1-Cyclohexyldimethylsilyloxy-3-phenylpropane	10.853	192.942	534040	97295	330383	C17H28OSi		761	873	0.37703	SemiStandardNonPolar	mainlib				Component Name	Retention Time	Reference m/z	BP Area	BP Height	TIC	Formula (mol ion)	CAS No.	SI	RSI	Content (ng/g)	Selected Column Type	Library Name
Oxalic acid, allyl butyl ester	11.44	57.064	837144	210258	217880	C9H14O4		924	988	0.59102	SemiStandardNonPolar	mainlib				Carbon dioxide	1.315	43.989	34170263	18309157	19005044	CO2	124-38-9	963	972	21.0704	SemiStandardNonPolar	mainlib
1-Octen-3-one	11.648	55.044	3169737	1163251	3302067	C8H14O	4312-99-6	884	890	2.23782	SemiStandardNonPolar	mainlib				Ethanol	1.436	45.009	128356175	53301864	88245106	C2H6O	64-17-5	899	899	79.1484	SemiStandardNonPolar	mainlib
Methyl vinyl ketone	11.701	55.044	5710994	1235243	2253310	C4H6O	78-94-4	882	920	4.03194	SemiStandardNonPolar	mainlib				Pentane	1.503	43.034	11027432	3359425	8135901	C5H12	109-66-0	845	864	6.79986	SemiStandardNonPolar	mainlib
1-Octen-3-ol	11.721	57.064	12709324	2484738	5169360	C8H16O	3391-86-4	865	865	8.97273	SemiStandardNonPolar	mainlib				Methylal	1.66	75.058	939312	402113	508600	C3H8O2	109-87-5	909	949	0.579209	SemiStandardNonPolar	mainlib
5-Hepten-2-one, 6-methyl-	12.063	43.085	55009121	11850198	53292167	C8H14O	110-93-0	917	924	38.8362	SemiStandardNonPolar	mainlib				2-Chloropropionamide	1.778	43.989	433705	202795	297360	C3H6ClNO	27816-36-0	806	806	0.267436	SemiStandardNonPolar	mainlib
2-Propanol, 2-methyl-	12.748	59.054	10210776	2307071	2954879	C4H10O	75-65-0	853	947	7.20876	SemiStandardNonPolar	mainlib				n-Hexane	1.791	43.034	2173122	535214	1548923	C6H14	110-54-3	895	895	1.34001	SemiStandardNonPolar	mainlib
2-Propenoic acid, oxiranylmethyl ester	12.764	55.044	10172699	2215937	2918080	C6H8O3	106-90-1	782	827	7.18188	SemiStandardNonPolar	mainlib				Propanoic acid, 2-oxo-	1.868	43.034	15183003	3162010	4857341	C3H4O3	127-17-3	819	956	9.36231	SemiStandardNonPolar	mainlib
Hexanoic acid, ethyl ester	12.771	88.053	28253879	5119475	33484681	C8H16O2	123-66-0	871	871	19.9471	SemiStandardNonPolar	mainlib				Trichloromethane	1.892	82.966	73510668	23592587	61304534	CHCl3	67-66-3	941	941	45.329	SemiStandardNonPolar	mainlib
Octanal	12.858	43.085	10369250	2002018	14559083	C8H16O	124-13-0	870	871	7.32065	SemiStandardNonPolar	mainlib				Furan, tetrahydro-2,5-dimethyl-, cis-	2.241	84.969	345483	85042	239464	C6H12O	2144-41-4	782	851	0.213036	SemiStandardNonPolar	mainlib
Cyclotetrasiloxane, octamethyl-	12.969	281.068	32981158	8385721	33075588	C8H24O4Si4	556-67-2	858	885	23.2846	SemiStandardNonPolar	mainlib				3-Buten-2-one, 3-methyl-	2.251	43.034	10875839	2058802	7445209	C5H8O	814-78-8	895	899	6.70638	SemiStandardNonPolar	mainlib
(+)-4-Carene	13.492	93.08	319475	62231	264183	C10H16	29050-33-7	782	784	0.225548	SemiStandardNonPolar	mainlib				2-Propanol, 1-methoxy-	2.267	45.009	11122464	2524487	3605032	C4H10O2	107-98-2	830	834	6.85846	SemiStandardNonPolar	mainlib
D-Limonene	14.102	68.08	2224745	381279	2564510	C10H16	5989-27-5	852	853	1.57066	SemiStandardNonPolar	mainlib				Disiloxane, hexamethyl-	2.281	147.076	442444	172394	250341	C6H18OSi2	107-46-0	892	892	0.272825	SemiStandardNonPolar	mainlib
1-Hexanol, 2-ethyl-	14.27	57.064	4898084	1036266	2933466	C8H18O	104-76-7	866	866	3.45803	SemiStandardNonPolar	mainlib				Silanediol, dimethyl-	2.358	77.007	1094301	287617	441769	C2H8O2Si	1066-42-8	803	911	0.67478	SemiStandardNonPolar	mainlib
N-Cbz-glycylglycine p-nitrophenyl ester	14.448	79.031	2818048	296352	1007141	C18H17N3O7	13574-81-7	839	846	1.98953	SemiStandardNonPolar	mainlib				Pentanal	2.449	43.989	36653165	6359083	22420278	C5H10O	110-62-3	867	889	22.6015	SemiStandardNonPolar	mainlib
Benzeneacetaldehyde	14.847	91.057	8035884	1400824	2786359	C8H8O	122-78-1	899	899	5.6733	SemiStandardNonPolar	mainlib				Isobutane	2.888	43.034	370254	86149	226612	C4H10	75-28-5	841	857	0.22831	SemiStandardNonPolar	mainlib
2,6-Dimethyl-2-trans-6-octadiene	15.427	41.062	6736771	1396745	5710312	C10H18	2609-23-6	783	840	4.75613	SemiStandardNonPolar	mainlib				di-tert-Butyl dicarbonate	3.102	57.059	507505	168412	296419	C10H18O5	24424-99-5	799	848	0.312943	SemiStandardNonPolar	mainlib
2-Octenal, (E)-	15.652	41.062	4509585	874484	5947772	C8H14O	2548-87-0	781	793	3.18375	SemiStandardNonPolar	mainlib				Pentane, 1-chloro-	3.203	55.042	3938744	679530	3422207	C5H11Cl	543-59-9	931	931	2.42875	SemiStandardNonPolar	mainlib
Propiolic acid	15.836	70.074	732651	146924	220936	C3H2O2	471-25-0	777	963	0.517248	SemiStandardNonPolar	mainlib				1-Pentanol	3.414	42.06	3307165	494217	2052290	C5H12O	71-41-0	904	904	2.0393	SemiStandardNonPolar	mainlib
Cyclopropane, octyl-	16.396	55.044	4444508	921043	7337632	C11H22	1472-09-9	871	888	3.1378	SemiStandardNonPolar	mainlib				Diethyl carbonate	3.468	91.067	1167199	190238	215493	C5H10O3	105-58-8	832	849	0.719731	SemiStandardNonPolar	mainlib
Cyclotrisiloxane, hexamethyl-	17.174	207.056	1993587	409950	993295	C6H18O3Si3	541-05-9	775	791	1.40746	SemiStandardNonPolar	mainlib				N-Methyl methacrylamide	3.495	41.049	3511651	418381	920045	C5H9NO	3887-02-03	773	889	2.16539	SemiStandardNonPolar	mainlib
Linalool	17.778	71.067	31635685	7760059	59917038	C10H18O	78-70-6	952	952	22.3347	SemiStandardNonPolar	mainlib				Hexanal	4.062	41.049	129523122	16475054	100320063	C6H12O	66-25-1	907	907	79.868	SemiStandardNonPolar	mainlib
Nonanal	17.999	57.064	25253540	6007001	49736135	C9H18O	124-19-6	894	894	17.8289	SemiStandardNonPolar	mainlib				Cyclotrisiloxane, hexamethyl-	4.662	207.075	10323157	2417154	6121219	C6H18O3Si3	541-05-9	936	942	6.36558	SemiStandardNonPolar	mainlib
Benzene, [(methylsulfonyl)methyl]-	18.408	91.057	635189	142688	218190	C8H10O2S	3112-90-1	768	894	0.448441	SemiStandardNonPolar	mainlib				Formic acid, ethenyl ester	5.655	43.989	1433770	499426	689370	C3H4O2	692-45-5	905	928	0.884107	SemiStandardNonPolar	mainlib
Bicyclo[2.2.1]heptan-2-one, 1,7,7-trimethyl-, (1S)-	19.797	95.083	488683	107916	334232	C10H16O	464-48-2	834	837	0.345008	SemiStandardNonPolar	mainlib				2-Hexenal	5.661	41.049	64768267	13687371	85239592	C6H10O	505-57-7	955	955	39.9381	SemiStandardNonPolar	mainlib
2-Butenal, (Z)-	20.407	41.062	624304	192764	512768	C4H6O	15798-64-8	795	882	0.440756	SemiStandardNonPolar	mainlib				2-Pentyn-4-one	5.829	67.06	2708661	481533	766475	C5H6O	7299-55-0	790	894	1.67024	SemiStandardNonPolar	mainlib
trans-2-Nonenal	20.699	41.062	1952877	468513	3988128	C9H16O		922	924	1.37872	SemiStandardNonPolar	mainlib				4H-1,2,4-Triazole, 4-methyl-	6.238	82.966	2259591	497491	612129	C3H5N3	10570-40-8	771	956	1.39333	SemiStandardNonPolar	mainlib
Cyclohexanol, 5-methyl-2-(1-methylethyl)-, (1.alpha.,2.beta.,5.alpha.)-(卤)-	21.276	71.067	1089332	183639	841927	C10H20O	15356-70-4	777	782	0.769064	SemiStandardNonPolar	mainlib				2-Methylthiolane, S,S-dioxide	6.245	55.042	4243293	950400	2717373	C5H10O2S	1003-46-9	800	848	2.61655	SemiStandardNonPolar	mainlib
3-Cyclohexene-1-methanol, .alpha.,.alpha.,4-trimethyl-, (R)-	22.121	59.054	4691051	919671	5335837	C10H18O	7785-53-7	909	910	3.31186	SemiStandardNonPolar	mainlib				trans-2-Hexenol	6.262	57.059	7672632	1945891	3855198	C6H12O		845	845	4.73118	SemiStandardNonPolar	mainlib
Octanoic acid, ethyl ester	22.617	88.053	2921618	525734	2185920	C10H20O2	106-32-1	837	837	2.06265	SemiStandardNonPolar	mainlib				Crotonyl isothiocyanate	6.349	41.049	10556832	1786190	4421296	C5H5NOS	60034-28-8	795	806	6.50967	SemiStandardNonPolar	mainlib
Decanal	22.926	41.062	2585734	624783	6432773	C10H20O	112-31-2	914	915	1.82552	SemiStandardNonPolar	mainlib				Cyclopropane, propyl-	6.359	56.081	16002830	2265874	6806684	C6H12	2415-72-7	803	817	9.86784	SemiStandardNonPolar	mainlib
Benzaldehyde, 3,4-dimethyl-	23.221	133.06	3148655	329468	1393152	C9H10O	5973-71-7	879	882	2.22294	SemiStandardNonPolar	mainlib				Oxime-, methoxy-phenyl-_	8.005	133.073	2083413	300045	854322	C8H9NO2		856	864	1.2847	SemiStandardNonPolar	mainlib
2,6-Octadien-1-ol, 3,7-dimethyl-, (Z)-	23.949	69.06	5544486	1173741	6231451	C10H18O	106-25-2	906	906	3.91438	SemiStandardNonPolar	mainlib				4-Pentenal, 2-ethyl-	10.46	41.049	847808	112357	614903	C7H12O	5204-80-8	835	846	0.522785	SemiStandardNonPolar	mainlib
Argon	25.166	40.079	415743	368779	414083	Ar	7440-37-1	774	999	0.293513	SemiStandardNonPolar	mainlib				1-Octen-3-ol	11.647	57.059	3018728	462218	1310883	C8H16O	3391-86-4	841	841	1.86144	SemiStandardNonPolar	mainlib
Geraniol	25.183	69.06	58330902	15364227	67603174	C10H18O	106-24-1	941	941	41.1814	SemiStandardNonPolar	mainlib				2-Pentene, 5-(pentyloxy)-, (E)-	11.922	43.034	865594	256443	404236	C10H20O	56052-85-8	776	788	0.533752	SemiStandardNonPolar	mainlib
2,6-Octadienal, 3,7-dimethyl-, (E)-	25.904	69.06	2076689	473799	1763273	C10H16O	141-27-5	787	788	1.46613	SemiStandardNonPolar	mainlib				5-Hepten-2-one, 6-methyl-	12.01	43.034	3812627	620422	2234512	C8H14O	110-93-0	806	810	2.35098	SemiStandardNonPolar	mainlib
Propiolamide	26.246	69.06	733367	188969	250867	C3H3NO	7341-96-0	805	954	0.517754	SemiStandardNonPolar	mainlib				Cyclotetrasiloxane, octamethyl-	12.878	281.102	52782156	13559220	62062276	C8H24O4Si4	556-67-2	833	862	32.5471	SemiStandardNonPolar	mainlib
1-Hexanamine, N-propyl-	27.319	72.069	1475464	266987	398653	C9H21N	20193-23-1	795	814	1.04167	SemiStandardNonPolar	mainlib				2-Propyl-1-pentanol	14.156	57.059	15729252	3034175	11448737	C8H18O	58175-57-8	924	927	9.69914	SemiStandardNonPolar	mainlib
Geranic acid	29.663	69.06	6141841	1043635	2603938	C10H16O2	459-80-3	833	890	4.33611	SemiStandardNonPolar	mainlib				1-Octanol	16.326	41.049	1655725	301506	2103179	C8H18O	111-87-5	902	904	1.02097	SemiStandardNonPolar	mainlib
Octane, 2,4,6-trimethyl-	31.819	57.064	2002320	496687	1736919	C11H24	62016-37-9	819	821	1.41363	SemiStandardNonPolar	mainlib				Cyclotrisiloxane, hexamethyl-	17.09	207.075	1983819	402212	1012141	C6H18O3Si3	541-05-9	796	819	1.22328	SemiStandardNonPolar	mainlib
5,9-Undecadien-2-one, 6,10-dimethyl-, (E)-	33.657	43.085	8070517	2640649	8709058	C13H22O	3796-70-1	889	889	5.69775	SemiStandardNonPolar	mainlib				Linalool	17.697	71.059	12507401	3044223	24464485	C10H18O	78-70-6	956	956	7.71245	SemiStandardNonPolar	mainlib
trans-.beta.-Ionone	34.529	177.159	254864	88823	257807	C13H20O	79-77-6	802	806	0.179933	SemiStandardNonPolar	mainlib				Nonanal	17.929	41.049	6388631	1073750	7894867	C9H18O	124-19-6	911	911	3.93943	SemiStandardNonPolar	mainlib
3-Ethyl-3-methylheptane	34.881	57.064	608806	232336	836792	C10H22	17302-01-1	812	860	0.429814	SemiStandardNonPolar	mainlib				3-Cyclohexene-1-methanol, .alpha.,.alpha.,4-trimethyl-, (R)-	22.057	59.054	451825	91343	512409	C10H18O	7785-53-7	849	852	0.278609	SemiStandardNonPolar	mainlib
1H-Naphtho[2,1-b]pyran, 3-ethenyldodecahydro-3,4a,7,7,10a-pentamethyl-, [3R-(3.alpha.,4a.beta.,6a.alpha.,10a.beta.,10b.alpha.)]-	42.055	43.085	7788690	3504223	60890720	C20H34O	596-84-9	905	907	5.49878	SemiStandardNonPolar	mainlib				Decanal	22.862	41.049	995355	194602	1629380	C10H20O	112-31-2	907	907	0.613767	SemiStandardNonPolar	mainlib
Centennial Seedless berry flesh																2-Buten-1-one, 1-(2,6,6-trimethyl-1,3-cyclohexadien-1-yl)-, (E)-	30.887	69.056	3302740	714993	2663087	C13H18O	23726-93-4	871	880	2.03657	SemiStandardNonPolar	mainlib
Component Name	Retention Time	Reference m/z	BP Area	BP Height	TIC	Formula (mol ion)	CAS No.	SI	RSI	Content (ng/g)	Selected Column Type	Library Name				5,9-Undecadien-2-one, 6,10-dimethyl-, (E)-	33.623	43.034	1543385	418308	1343969	C13H22O	3796-70-1	857	857	0.951699	SemiStandardNonPolar	mainlib
Carbamic acid, monoammonium salt	1.312	44.027	34619445	18403125	19073065	CH6N2O2	1111-78-0	991	999	13.9921	SemiStandardNonPolar	mainlib				2-Methyl-3-phenylpyridine	37.141	169.098	642640	147006	498169	C12H11N	3256-89-1	851	865	0.396272	SemiStandardNonPolar	mainlib
Acetaldehyde	1.376	44.027	9105791	3595579	6654206	C2H4O	75-07-0	967	967	3.68028	SemiStandardNonPolar	mainlib
Ethanol	1.433	45.002	348831872	150651337	245595018	C2H6O	64-17-5	899	900	140.987	SemiStandardNonPolar	mainlib				Red Globe berry skin
Methacrolein	1.694	39.017	4231027	1011619	3779206	C4H6O	78-85-3	847	847	1.71005	SemiStandardNonPolar	mainlib				Component Name	Retention Time	Reference m/z	BP Area	BP Height	TIC	Formula (mol ion)	CAS No.	SI	RSI	Content (ng/g)	Selected Column Type	Library Name
Acetic acid	1.748	43.009	5204285	1604560	4342475	C2H4O2	64-19-7	947	947	2.10341	SemiStandardNonPolar	mainlib				Carbamic acid, monoammonium salt	1.315	44.034	23395608	12644805	13182947	CH6N2O2	1111-78-0	960	972	29.2126	SemiStandardNonPolar	mainlib
2-Pentene, 4-methyl-, (Z)-	1.842	41.034	3076049	877553	2938907	C6H12	691-38-3	889	889	1.24324	SemiStandardNonPolar	mainlib				Acetaldehyde	1.379	44.034	18644089	8865410	16602078	C2H4O	75-07-0	972	972	23.2797	SemiStandardNonPolar	mainlib
Propanoic acid, 2-oxo-	1.872	43.009	30796375	8094159	12159734	C3H4O3	127-17-3	845	957	12.447	SemiStandardNonPolar	mainlib				Ethanol	1.436	45.005	533700948	238209796	380437101	C2H6O	64-17-5	890	890	666.398	SemiStandardNonPolar	mainlib
Trichloromethane	1.895	82.942	207527730	75139342	194063576	CHCl3	67-66-3	952	952	83.8763	SemiStandardNonPolar	mainlib				Diazene, dimethyl-	1.496	43.056	19803411	6138405	11059344	C2H6N2	503-28-6	756	892	24.7272	SemiStandardNonPolar	mainlib
Butanal, 3-methyl-	2.117	41.034	1410750	421589	1593681	C5H10O	590-86-3	821	821	0.570182	SemiStandardNonPolar	mainlib				1,4-Pentadiene	1.583	67.019	392429	91996	313683	C5H8	591-93-5	771	898	0.490001	SemiStandardNonPolar	mainlib
Propane, 2-nitro-	2.268	41.034	4373542	868956	2583161	C3H7NO2	79-46-9	787	920	1.76765	SemiStandardNonPolar	mainlib				Argon	1.59	40.066	21579804	2268426	2511387	Ar	7440-37-1	862	955	26.9453	SemiStandardNonPolar	mainlib
3,3'-Bifuran, 2,2',3,3'-tetrahydro-	2.452	69.041	549411	151945	258571	C8H10O2	98869-94-4	806	934	0.222055	SemiStandardNonPolar	mainlib				Propanal, 2-methyl-	1.654	43.056	2706837	1091241	2660118	C4H8O	78-84-2	791	809	3.37985	SemiStandardNonPolar	mainlib
Propargyl alcohol	2.459	55.027	4248907	918596	987207	C3H4O	107-19-7	885	966	1.71728	SemiStandardNonPolar	mainlib				Trimethyl(3,3-difluoro-2-propenyl)silane	1.687	72.943	500277	240435	685918	C6H12F2Si	40207-81-6	805	805	0.624663	SemiStandardNonPolar	mainlib
Pentanal	2.465	44.027	48737978	9912959	30718213	C5H10O	110-62-3	838	864	19.6984	SemiStandardNonPolar	mainlib				Acetic acid	1.734	43.056	30099953	10013032	28400959	C2H4O2	64-19-7	901	901	37.5839	SemiStandardNonPolar	mainlib
Cyclobutanone, 2,2,3-trimethyl-	2.922	55.027	305336	95559	294896	C7H12O	1449-49-6	895	895	0.123407	SemiStandardNonPolar	mainlib				Methyl glyoxal	1.868	43.056	62395889	21367829	34626059	C3H4O2	78-98-8	753	913	77.9097	SemiStandardNonPolar	mainlib
Pentane, 1-chloro-	3.23	55.027	7989752	1674932	8836760	C5H11Cl	543-59-9	944	944	3.22921	SemiStandardNonPolar	mainlib				Trichloromethane	1.899	83.016	24737870	10759846	26674486	CHCl3	67-66-3	956	956	30.8886	SemiStandardNonPolar	mainlib
Cyclobutene, 2-propenylidene-	3.482	91.048	4979679	663163	1276326	C7H8	52097-85-5	915	922	2.01263	SemiStandardNonPolar	mainlib				Butanal, 3-methyl-	2.117	41.041	12261984	5679858	28282876	C5H10O	590-86-3	918	918	15.3107	SemiStandardNonPolar	mainlib
1-Propanone, 1-cyclopropyl-	3.525	41.034	6378261	960479	2402626	C6H10O	6704-19-4	878	895	2.5779	SemiStandardNonPolar	mainlib				Diacetyl sulphide	2.177	43.056	2045669	746710	887842	C4H6O2S	3232-39-1	784	816	2.55429	SemiStandardNonPolar	mainlib
CH3NHCH2CN	4.102	69.041	4198710	1110860	1919999	C3H6N2	5616-32-0	831	914	1.69699	SemiStandardNonPolar	mainlib				Butanal, 2-methyl-	2.187	41.041	6856474	2729036	9717218	C5H10O	96-17-3	826	840	8.56123	SemiStandardNonPolar	mainlib
Hexanal	4.109	44.027	314871045	48930365	296741912	C6H12O	66-25-1	922	922	127.261	SemiStandardNonPolar	mainlib				Methane, diethoxy-	2.278	59.029	563195	165171	289248	C5H12O2	462-95-3	892	922	0.703225	SemiStandardNonPolar	mainlib
Cyclotrisiloxane, hexamethyl-	4.726	207.039	10138874	2394104	5896616	C6H18O3Si3	541-05-9	942	947	4.09782	SemiStandardNonPolar	mainlib				Propanoic acid, anhydride	2.331	57.049	6517126	2071783	2203847	C6H10O3	123-62-6	834	857	8.13751	SemiStandardNonPolar	mainlib
2-Hexenal	5.739	41.034	83603733	17905496	110738759	C6H10O	505-57-7	950	950	33.7901	SemiStandardNonPolar	mainlib				Propargyl alcohol	2.469	55.024	1582564	510054	596731	C3H4O	107-19-7	800	966	1.97604	SemiStandardNonPolar	mainlib
trans-2-Hexenol	6.349	57.062	7655152	2103322	3703588	C6H12O		802	802	3.09398	SemiStandardNonPolar	mainlib				Propanal, 2,2-dimethyl-	2.475	41.041	3424373	1010973	4114524	C5H10O	630-19-3	792	797	4.27579	SemiStandardNonPolar	mainlib
Cyclopropane, propyl-	6.443	56.069	20274524	3304780	15103594	C6H12	2415-72-7	877	904	8.19434	SemiStandardNonPolar	mainlib				Furan, 2-ethyl-	2.526	81.057	5697410	1463168	3663649	C6H8O	3208-16-0	908	917	7.11399	SemiStandardNonPolar	mainlib
2-Propynenitrile, 3-fluoro-	6.886	69.041	739375	199357	211527	C3FN	32038-83-8	923	999	0.298833	SemiStandardNonPolar	mainlib				1-Butanol, 3-methyl-	2.928	55.024	614668	192396	669742	C5H12O	123-51-3	787	787	0.767496	SemiStandardNonPolar	mainlib
Hydroperoxide, heptyl	7.878	41.034	661300	126793	672568	C7H16O2	764-81-8	790	790	0.267277	SemiStandardNonPolar	mainlib				Oxetane, 3-(1-methylethyl)-	3.24	55.024	3176459	629610	2306272	C6H12O	10317-17-6	758	810	3.96624	SemiStandardNonPolar	mainlib
Oxime-, methoxy-phenyl-_	8.12	133.053	1686033	255252	710693	C8H9NO2		771	783	0.681443	SemiStandardNonPolar	mainlib				1H-Pyrrole, 2,5-dihydro-	3.317	68.058	349178	100993	263757	C4H7N	109-96-6	768	824	0.435996	SemiStandardNonPolar	mainlib
2-Heptenal, (Z)-	10.477	41.034	10534159	1602669	10065340	C7H12O	57266-86-1	907	914	4.25758	SemiStandardNonPolar	mainlib				Toluene	3.471	91.039	158731455	29627805	70263654	C7H8	108-88-3	931	931	198.198	SemiStandardNonPolar	mainlib
1-Octen-3-one	11.644	55.027	2064538	904917	2754040	C8H14O	4312-99-6	850	852	0.834423	SemiStandardNonPolar	mainlib				2-Penten-1-ol, (Z)-	3.522	57.049	3889681	806760	1355178	C5H10O	1576-95-0	799	799	4.85679	SemiStandardNonPolar	mainlib
1-[(1-Oxo-2-propenyl)oxy]-2,5-pyrrolidinedione	11.691	55.027	5964734	1215438	1522499	C7H7NO4	38862-24-7	790	840	2.41076	SemiStandardNonPolar	mainlib				Propanoic acid, 2-hydroxy-, ethyl ester, (L)-	3.73	45.005	2153215	573719	675809	C5H10O3	687-47-8	905	913	2.68858	SemiStandardNonPolar	mainlib
1-Octen-3-ol	11.711	57.062	17227917	3071044	6101766	C8H16O	3391-86-4	814	814	6.963	SemiStandardNonPolar	mainlib				1H-Pyrrole-3-carbonitrile	3.911	92.055	3444459	543899	707076	C5H4N2	7126-38-7	778	796	4.30087	SemiStandardNonPolar	mainlib
5-Hepten-2-one, 6-methyl-	12.067	43.009	25958435	5242237	22128768	C8H14O	110-93-0	900	906	10.4916	SemiStandardNonPolar	mainlib				Propanoic acid, 2-hydroxy-, propyl ester	3.941	45.005	3142081	803533	1124613	C6H12O3	616-09-1	819	932	3.92331	SemiStandardNonPolar	mainlib
2,4,6-Octatriene, 2,6-dimethyl-, (E,E)-	12.271	121.103	190241	59930	267441	C10H16	3016-19-1	776	779	0.0768896	SemiStandardNonPolar	mainlib				1,3,5-Cycloheptatriene	4.095	91.039	6568200	1579566	2413507	C7H8	544-25-2	963	975	8.20128	SemiStandardNonPolar	mainlib
Cyclotetrasiloxane, octamethyl-	12.969	281.078	22568992	5662002	23302307	C8H24O4Si4	556-67-2	848	878	9.12169	SemiStandardNonPolar	mainlib				2-Propynenitrile, 3-fluoro-	4.132	69.035	43989114	9477732	9853117	C3FN	32038-83-8	924	952	54.9263	SemiStandardNonPolar	mainlib
1-Hexanol, 2-ethyl-	14.253	57.062	6631412	1193503	4313737	C8H18O	104-76-7	917	920	2.68021	SemiStandardNonPolar	mainlib				Hexanal	4.139	44.034	1346745293	340040920	2036846003	C6H12O	66-25-1	914	914	1681.59	SemiStandardNonPolar	mainlib
2-Octen-1-ol, (Z)-	16.242	57.062	1373299	268919	1627781	C8H16O	26001-58-1	843	845	0.555045	SemiStandardNonPolar	mainlib				Hydrogen isocyanate	4.541	43.056	19139505	2430147	2629521	CHNO	75-13-8	869	981	23.8983	SemiStandardNonPolar	mainlib
Cyclopropane, pentyl-	16.4	41.034	2252032	443199	2475676	C8H16	2511-91-3	839	839	0.910202	SemiStandardNonPolar	mainlib				Cyclotrisiloxane, hexamethyl-	4.742	207.034	7232449	1517479	3567438	C6H18O3Si3	541-05-9	936	943	9.03069	SemiStandardNonPolar	mainlib
Cyclotrisiloxane, hexamethyl-	17.174	207.039	2509589	562233	1415197	C6H18O3Si3	541-05-9	817	829	1.0143	SemiStandardNonPolar	mainlib				Formic acid, ethenyl ester	5.5	44.034	3326536	1159998	1840077	C3H4O2	692-45-5	792	930	4.15363	SemiStandardNonPolar	mainlib
Linalool	17.778	71.064	16414306	4071399	33067301	C10H18O	78-70-6	954	954	6.63416	SemiStandardNonPolar	mainlib				2-Aminocyanoacetamide	5.507	56.063	9760137	1888930	2241036	C3H5N3O	6719-21-7	805	982	12.1868	SemiStandardNonPolar	mainlib
Propanoic acid, 2-methyl-, anhydride	17.993	71.064	5930048	1267226	1424699	C8H14O3	97-72-3	785	902	2.39674	SemiStandardNonPolar	mainlib				2-Hexenal	5.517	41.041	32734391	6009048	41142041	C6H10O	505-57-7	885	885	40.8733	SemiStandardNonPolar	mainlib
Nonanal	17.999	43.009	6637412	1395864	10861189	C9H18O	124-19-6	839	839	2.68264	SemiStandardNonPolar	mainlib				2-Pentyn-4-one	5.966	67.019	34197365	5802473	8117034	C5H6O	7299-55-0	829	861	42.7	SemiStandardNonPolar	mainlib
Cyclobutaneacetonitrile, 1-methyl-2-(1-methylethenyl)-	20.468	67.033	587880	98114	275633	C10H15N	55760-15-1	762	814	0.237603	SemiStandardNonPolar	mainlib				Ethylbenzene	6.137	91.039	18590039	4344695	9875521	C8H10	100-41-4	922	922	23.2122	SemiStandardNonPolar	mainlib
trans-2-Nonenal	20.706	41.034	1083074	251812	1855487	C9H16O		917	923	0.437745	SemiStandardNonPolar	mainlib				trans-2-Hexenol	6.372	57.049	390573358	72603787	259753005	C6H12O		899	913	487.684	SemiStandardNonPolar	mainlib
3-Cyclohexene-1-methanol, .alpha.,.alpha.,4-trimethyl-, (R)-	22.124	59.043	1429825	273101	1782940	C10H18O	7785-53-7	895	895	0.577891	SemiStandardNonPolar	mainlib				o-Xylene	6.453	91.039	55509323	9141136	30513376	C8H10	95-47-6	862	909	69.3109	SemiStandardNonPolar	mainlib
2-Decen-1-ol	22.929	41.034	883459	202846	1544810	C10H20O	22104-80-9	835	837	0.357067	SemiStandardNonPolar	mainlib				Cyclopropane, propyl-	6.473	56.063	146027583	39273423	166140994	C6H12	2415-72-7	849	857	182.335	SemiStandardNonPolar	mainlib
Cyclotetrasiloxane, octamethyl-	24.468	281.078	348446	74801	211683	C8H24O4Si4	556-67-2	768	800	0.140831	SemiStandardNonPolar	mainlib				o-Xylene	7.445	91.039	22066476	3288250	9031631	C8H10	95-47-6	956	956	27.553	SemiStandardNonPolar	mainlib
Geraniol	25.196	69.041	4149930	876147	3967664	C10H18O	106-24-1	909	909	1.67727	SemiStandardNonPolar	mainlib				Oxime-, methoxy-phenyl-_	8.126	133.024	3849175	636771	1533347	C8H9NO2		891	892	4.80621	SemiStandardNonPolar	mainlib
1-Oxaspiro[4.5]dec-6-ene, 2,6,10,10-tetramethyl-	27.051	138.144	428251	92685	267889	C13H22O	36431-72-8	783	787	0.173086	SemiStandardNonPolar	mainlib				Bicyclo[3.1.0]hex-2-ene, 2-methyl-5-(1-methylethyl)-	9.337	93.066	476262	114772	355881	C10H16	2867-05-02	814	816	0.594677	SemiStandardNonPolar	mainlib
2,6-Octadiene, 4,5-dimethyl-	28.516	69.041	3611009	845751	2235054	C10H18	18476-57-8	766	850	1.45946	SemiStandardNonPolar	mainlib				Benzaldehyde	10.749	105.077	2653052	259970	656892	C7H6O	100-52-7	825	837	3.31269	SemiStandardNonPolar	mainlib
2-Buten-1-one, 1-(2,6,6-trimethyl-1,3-cyclohexadien-1-yl)-, (E)-	30.947	69.041	545294	111579	310827	C13H18O	23726-93-4	815	817	0.220391	SemiStandardNonPolar	mainlib				1-Cyclohexyldimethylsilyloxy-3-phenylpropane	10.869	192.946	483073	89650	265076	C17H28OSi		821	917	0.603182	SemiStandardNonPolar	mainlib
5,9-Undecadien-2-one, 6,10-dimethyl-, (E)-	33.654	43.009	8676150	2779043	9194003	C13H22O	3796-70-1	898	898	3.50663	SemiStandardNonPolar	mainlib				1-Octen-3-ol	11.751	57.049	3794708	775385	1417382	C8H16O	3391-86-4	815	815	4.7382	SemiStandardNonPolar	mainlib
Octane, 2,4,6-trimethyl-	34.881	57.062	426463	160574	683388	C11H24	62016-37-9	885	896	0.172363	SemiStandardNonPolar	mainlib				3,4-Diamino-1,2,4(4H)-triazole	12.073	99.067	855776	181705	229786	C2H5N5	38104-45-9	771	959	1.06855	SemiStandardNonPolar	mainlib
1,5,9-Undecatriene, 2,6,10-trimethyl-, (Z)-	35.746	69.041	214723	86707	349200	C14H24	62951-96-6	781	799	0.0867845	SemiStandardNonPolar	mainlib				Propanedioic acid, propyl-	12.083	59.99	19957811	1732368	4381901	C6H10O4	616-62-6	887	923	24.92	SemiStandardNonPolar	mainlib
Diphenylamine	37.165	169.079	556470	139187	472472	C12H11N	122-39-4	891	891	0.224908	SemiStandardNonPolar	mainlib				5-Hepten-2-one, 6-methyl-	12.093	43.056	17148402	3199338	14086358	C8H14O	110-93-0	895	900	21.4121	SemiStandardNonPolar	mainlib
																Cyclotetrasiloxane, octamethyl-	12.982	281.058	29718534	7446181	28313749	C8H24O4Si4	556-67-2	863	891	37.1076	SemiStandardNonPolar	mainlib
Kyoho berry skin																1,4-Hexadiene, 3-ethyl-	13.257	81.057	6328024	923572	2805742	C8H14	2080-89-9	818	840	7.90139	SemiStandardNonPolar	mainlib
Component Name	Retention Time	Reference m/z	BP Area	BP Height	TIC	Formula (mol ion)	CAS No.	SI	RSI	Content (ng/g)	Selected Column Type	Library Name				Isopropyl acrylate	13.804	72.943	806852	129226	363043	C6H10O2	689-12-3	788	793	1.00746	SemiStandardNonPolar	mainlib
Carbamic acid, monoammonium salt	1.322	44.034	25782535	13868797	14493724	CH6N2O2	1111-78-0	959	972	32.443	SemiStandardNonPolar	mainlib				1-Hexanol, 2-ethyl-	14.283	57.049	4931572	850955	2351436	C8H18O	104-76-7	872	876	6.15773	SemiStandardNonPolar	mainlib
Acetaldehyde	1.386	44.034	16762630	7392302	13375944	C2H4O	75-07-0	967	967	21.0929	SemiStandardNonPolar	mainlib				Benzeneacetaldehyde	14.843	91.039	25489983	3626327	7833122	C8H8O	122-78-1	933	933	31.8277	SemiStandardNonPolar	mainlib
Ethanol	1.443	45.014	441555091	216538549	348932188	C2H6O	64-17-5	893	893	555.623	SemiStandardNonPolar	mainlib				1-Octanol	16.416	55.024	1765233	405079	3235057	C8H18O	111-87-5	880	892	2.20413	SemiStandardNonPolar	mainlib
Methoxyacetyl chloride	1.489	45.014	63929828	22349397	25501652	C3H5ClO2	38870-89-2	811	855	80.4449	SemiStandardNonPolar	mainlib				Cyclotrisiloxane, hexamethyl-	17.184	207.034	1470301	275344	686292	C6H18O3Si3	541-05-9	795	815	1.83587	SemiStandardNonPolar	mainlib
Butane	1.503	43.02	21088140	8499541	15224588	C4H10	106-97-8	782	785	26.5359	SemiStandardNonPolar	mainlib				1,6-Octadien-3-ol, 3,7-dimethyl-, formate	17.811	71.063	1880889	388394	2741816	C11H18O2	115-99-1	843	863	2.34854	SemiStandardNonPolar	mainlib
Isoprene	1.583	67.032	524974	120605	326258	C5H8	78-79-5	901	901	0.660591	SemiStandardNonPolar	mainlib				Nonanal	18.009	57.049	22974741	5280750	44541876	C9H18O	124-19-6	934	934	28.6871	SemiStandardNonPolar	mainlib
Methylene chloride	1.593	49.027	245949	99619	238291	CH2Cl2	1975-09-02	795	795	0.309485	SemiStandardNonPolar	mainlib				trans-2-Nonenal	20.719	41.041	1038585	262741	1875071	C9H16O		817	818	1.29681	SemiStandardNonPolar	mainlib
Propanal, 2-methyl-	1.657	43.02	2798613	1100761	3029332	C4H8O	78-84-2	854	878	3.52158	SemiStandardNonPolar	mainlib				Octanoic acid, ethyl ester	22.637	88.033	2006747	318836	1217757	C10H20O2	106-32-1	801	801	2.50569	SemiStandardNonPolar	mainlib
Ethyl Acetate	1.862	43.02	2090705778	773893596	1380821675	C4H8O2	141-78-6	917	917	2630.8	SemiStandardNonPolar	mainlib				Sulfurous acid, 2-ethylhexyl hexyl ester	22.704	57.049	1023375	233132	639282	C14H30O3S		750	782	1.27782	SemiStandardNonPolar	mainlib
Trichloromethane	1.895	83.032	15979139	7075836	16341872	CHCl3	67-66-3	902	902	20.1071	SemiStandardNonPolar	mainlib				Decanal	22.932	41.041	2105576	520183	5399057	C10H20O	112-31-2	915	915	2.6291	SemiStandardNonPolar	mainlib
Butanal, 3-methyl-	2.11	44.034	9607449	3729516	14601221	C5H10O	590-86-3	823	823	12.0894	SemiStandardNonPolar	mainlib				Butanenitrile, 2,3-bis(benzoyloxyimino)-	23.237	105.077	350674	105108	215735	C18H13N3O4		781	801	0.437864	SemiStandardNonPolar	mainlib
Hydrogen azide	2.153	43.02	34994478	6736901	8552737	HN3	7782-79-8	838	967	44.0347	SemiStandardNonPolar	mainlib				Undecane, 4,7-dimethyl-	27.275	57.049	1397601	310493	958737	C13H28	17301-32-5	784	805	1.74509	SemiStandardNonPolar	mainlib
Butanal, 2-methyl-	2.18	41.054	6027329	2166064	7129105	C5H10O	96-17-3	844	860	7.58438	SemiStandardNonPolar	mainlib				Formamide, N,N-dibutyl-	27.315	72.047	2503417	440621	784993	C9H19NO	761-65-9	825	826	3.12585	SemiStandardNonPolar	mainlib
Fumaronitrile	2.19	78.069	3332008	915875	1552726	C4H2N2	764-42-1	913	957	4.19277	SemiStandardNonPolar	mainlib				Decane, 2,3,5-trimethyl-	31.823	57.049	1806284	424114	1357761	C13H28	62238-11-3	843	852	2.25539	SemiStandardNonPolar	mainlib
Ethylenimine	2.298	43.02	5876352	1921472	2332839	C2H5N	151-56-4	776	960	7.3944	SemiStandardNonPolar	mainlib				5,9-Undecadien-2-one, 6,10-dimethyl-	33.664	43.056	2023513	607439	1728889	C13H22O	689-67-8	819	820	2.52663	SemiStandardNonPolar	mainlib
1-Penten-3-ol	2.321	57.059	8470814	2824527	3975511	C5H10O	616-25-1	858	858	10.6591	SemiStandardNonPolar	mainlib				Undecane, 3,8-dimethyl-	34.79	57.049	401873	147442	654118	C13H28	17301-30-3	783	786	0.501793	SemiStandardNonPolar	mainlib
Silanediol, dimethyl-	2.358	77.029	1077235	301810	349074	C2H8O2Si	1066-42-8	795	795	1.35552	SemiStandardNonPolar	mainlib				Undecane, 4,7-dimethyl-	34.884	57.049	476726	174173	530527	C13H28	17301-32-5	766	790	0.595257	SemiStandardNonPolar	mainlib
Ethyl isocyanide	2.375	55.045	3672763	1093580	1389871	C3H5N	624-79-3	796	938	4.62155	SemiStandardNonPolar	mainlib				Pentanoic acid, 5-hydroxy-, 2,4-di-t-butylphenyl esters	35.173	190.99	340277	120064	244110	C19H30O3	166273-38-7	810	829	0.424882	SemiStandardNonPolar	mainlib
Pentanal	2.459	44.034	18123837	6215213	17481803	C5H10O	110-62-3	793	814	22.8058	SemiStandardNonPolar	mainlib				Propanoic acid, 2-methyl-, anhydride	36.783	71.063	513533	166921	303767	C8H14O3	97-72-3	773	917	0.641215	SemiStandardNonPolar	mainlib
Furan, 2-ethyl-	2.512	81.075	8939011	2296198	5826604	C6H8O	3208-16-0	918	923	11.2482	SemiStandardNonPolar	mainlib				Red Globe berry flesh
Propanoic acid, ethyl ester	2.613	57.059	9743117	3151634	6348440	C5H10O2	105-37-3	872	872	12.2601	SemiStandardNonPolar	mainlib				Component Name	Retention Time	Reference m/z	BP Area	BP Height	TIC	Formula (mol ion)	CAS No.	SI	RSI	Content (ng/g)	Selected Column Type	Library Name
1,3-Dioxolane, 2,4,5-trimethyl-	2.817	101.061	241812	84800	242291	C6H12O2	3299-32-9	875	875	0.30428	SemiStandardNonPolar	mainlib				Carbon dioxide	1.305	43.998	39232587	20857192	21648934	CO2	124-38-9	991	999	19.8027	SemiStandardNonPolar	mainlib
Cyclobutanone, 2,2,3-trimethyl-	2.905	55.045	667359	213156	599204	C7H12O	1449-49-6	869	869	0.839759	SemiStandardNonPolar	mainlib				Acetaldehyde	1.369	43.998	8408221	3641211	6650239	C2H4O	75-07-0	960	966	4.24407	SemiStandardNonPolar	mainlib
Pentane, 1-chloro-	3.21	55.045	9730771	2478247	11657862	C5H11Cl	543-59-9	932	934	12.2445	SemiStandardNonPolar	mainlib				Ethanol	1.426	45.058	170441554	79716989	133766069	C2H6O	64-17-5	882	882	86.0308	SemiStandardNonPolar	mainlib
1-Pentanol	3.428	55.045	4346975	1016510	3779066	C5H12O	71-41-0	891	891	5.46994	SemiStandardNonPolar	mainlib				Isopropyl Alcohol	1.483	45.058	35948355	11641411	31545385	C3H8O	67-63-0	800	865	18.145	SemiStandardNonPolar	mainlib
Toluene	3.448	91.037	137240716	24260045	57954603	C7H8	108-88-3	928	928	172.694	SemiStandardNonPolar	mainlib				Butanenitrile, 2-hydroxy-3-methyl-	1.496	57.061	1166553	309884	439312	C5H9NO	10021-64-4	904	930	0.58882	SemiStandardNonPolar	mainlib
2-Penten-1-ol, (Z)-	3.492	57.059	4305612	864735	1418667	C5H10O	1576-95-0	798	798	5.41789	SemiStandardNonPolar	mainlib				Carbon disulfide	1.61	75.937	6553787	1330131	2059097	CS2	75-15-0	902	908	3.30804	SemiStandardNonPolar	mainlib
Cyclobutene, 2-propenylidene-	4.062	91.037	8747635	1622058	2725827	C7H8	52097-85-5	951	962	11.0074	SemiStandardNonPolar	mainlib				Methylal	1.654	75.059	1588162	632063	773062	C3H8O2	109-87-5	901	959	0.801629	SemiStandardNonPolar	mainlib
Hexanal	4.092	44.034	1027080624	261150811	1505048295	C6H12O	66-25-1	921	921	1292.41	SemiStandardNonPolar	mainlib				Cyclopentane	1.674	42.034	1484806	522478	1548028	C5H10	287-92-3	853	892	0.749459	SemiStandardNonPolar	mainlib
Butanoic acid, ethyl ester	4.129	71.062	259879204	58828433	157908116	C6H12O2	105-54-4	899	899	327.014	SemiStandardNonPolar	mainlib				Acetic acid, anhydride with formic acid	1.731	43.04	7644727	2365295	7404114	C3H4O3	2258-42-6	757	809	3.85869	SemiStandardNonPolar	mainlib
Hydrogen isocyanate	4.491	43.02	18535179	2531908	2948610	CHNO	75-13-8	773	981	23.3234	SemiStandardNonPolar	mainlib				Butyl isocyanatoacetate	1.788	41.047	471250	168901	422499	C7H11NO3	17046-22-9	837	838	0.237865	SemiStandardNonPolar	mainlib
Cyclotrisiloxane, hexamethyl-	4.689	207.044	11566856	2522190	5879378	C6H18O3Si3	541-05-9	930	935	14.5549	SemiStandardNonPolar	mainlib				Methyl glyoxal	1.862	43.04	14677889	3245072	5051033	C3H4O2	78-98-8	792	897	7.4087	SemiStandardNonPolar	mainlib
2-Hexenal	5.453	41.054	37134036	6579027	32233041	C6H10O	505-57-7	795	795	46.7269	SemiStandardNonPolar	mainlib				2,2'-Bipyrrolidine	1.882	70.09	2527188	486124	499646	C8H16N2		958	999	1.2756	SemiStandardNonPolar	mainlib
Butanoic acid, 2-methyl-, ethyl ester	5.655	102.062	14117764	3540244	12276436	C7H14O2	7452-79-1	916	919	17.7648	SemiStandardNonPolar	mainlib				Trichloromethane	1.885	82.942	85679824	25795250	66419722	CHCl3	67-66-3	939	939	43.2471	SemiStandardNonPolar	mainlib
Formamide	5.668	45.014	2532759	686297	759816	CH3NO	1975-12-07	780	981	3.18705	SemiStandardNonPolar	mainlib				3-Trimethylsilyl-2-trimethylsiloxypropene	2.281	45.058	5083683	1002204	1575497	C9H22OSi2		826	846	2.566	SemiStandardNonPolar	mainlib
2-Pentyn-4-one	5.883	67.032	30908168	4881642	7326785	C5H6O	7299-55-0	801	833	38.8927	SemiStandardNonPolar	mainlib				Silanediol, dimethyl-	2.375	77.002	666386	199540	253694	C2H8O2Si	1066-42-8	813	899	0.33636	SemiStandardNonPolar	mainlib
Ethylbenzene	6.067	91.037	35224914	7377502	16841132	C8H10	100-41-4	919	919	44.3246	SemiStandardNonPolar	mainlib				Pentanal	2.452	43.998	38506458	6240034	20878841	C5H10O	110-62-3	893	918	19.4362	SemiStandardNonPolar	mainlib
Cyclopropane, 1,1,2,2-tetramethyl-	6.265	83.032	20229562	4339051	7398639	C7H14	4127-47-3	778	932	25.4555	SemiStandardNonPolar	mainlib				Formamide	2.616	45.058	1259884	215557	245107	CH3NO	1975-12-07	814	981	0.63593	SemiStandardNonPolar	mainlib
trans-2-Hexenol	6.292	57.059	129558292	16945453	55430088	C6H12O		861	870	163.027	SemiStandardNonPolar	mainlib				Furan, 2,5-dihydro-	2.901	41.047	1010689	135059	219009	C4H6O	1708-29-8	810	814	0.510148	SemiStandardNonPolar	mainlib
o-Xylene	7.375	91.037	50119609	6746162	18178083	C8H10	95-47-6	946	947	63.0671	SemiStandardNonPolar	mainlib				Neopentane	3.113	57.061	515293	176420	329630	C5H12	463-82-1	785	838	0.260095	SemiStandardNonPolar	mainlib
Heptanal	7.808	41.054	5419049	1197497	6406487	C7H14O	111-71-7	785	785	6.81896	SemiStandardNonPolar	mainlib				Pentane, 1-chloro-	3.22	55.043	1414157	241516	1144227	C5H11Cl	543-59-9	884	884	0.713799	SemiStandardNonPolar	mainlib
Pentanoic acid, ethyl ester	7.821	57.059	5963548	1218828	6100812	C7H14O2	539-82-2	894	894	7.50412	SemiStandardNonPolar	mainlib				1-Pentanol	3.421	42.034	5637462	860537	3336688	C5H12O	71-41-0	935	935	2.84552	SemiStandardNonPolar	mainlib
Oxime-, methoxy-phenyl-_	8.042	133.014	6007493	934760	2377712	C8H9NO2		890	890	7.55942	SemiStandardNonPolar	mainlib				Hexanal	4.085	41.047	70258296	9735381	57978496	C6H12O	66-25-1	920	920	35.463	SemiStandardNonPolar	mainlib
2,4-Pentadienoic acid, 1-cyclopenten-3-on-1-yl ester	8.311	81.075	9911937	783942	1094870	C10H10O3		820	820	12.4725	SemiStandardNonPolar	mainlib				Cyclotrisiloxane, hexamethyl-	4.696	207.068	7796610	1699847	4224750	C6H18O3Si3	541-05-9	930	937	3.93536	SemiStandardNonPolar	mainlib
Benzene, (1-methylethyl)-	8.854	105.091	1231100	194920	318271	C9H12	98-82-8	782	782	1.54913	SemiStandardNonPolar	mainlib				2-Hexenal	5.715	41.047	31806885	4178542	24737609	C6H10O	505-57-7	937	938	16.0546	SemiStandardNonPolar	mainlib
.alpha.-Pinene	9.263	93.073	7238559	1748984	7419738	C10H16	80-56-8	919	923	9.10851	SemiStandardNonPolar	mainlib				1-Butanol	6.456	56.088	782188	171301	291706	C4H10O	71-36-3	786	791	0.394811	SemiStandardNonPolar	mainlib
Butanoic acid, 3-hydroxy-, ethyl ester	9.404	60.009	810813	103347	396111	C6H12O3	5405-41-4	806	814	1.02027	SemiStandardNonPolar	mainlib				Oxime-, methoxy-phenyl-_	8.073	133.056	1050393	167708	478329	C8H9NO2		856	863	0.530188	SemiStandardNonPolar	mainlib
Ethyl tiglate	9.699	55.045	7110150	986490	4369539	C7H12O2	5837-78-5	850	851	8.94693	SemiStandardNonPolar	mainlib				Cyclopentane, 1-ethyl-2-methyl-	10.504	41.047	928455	115434	509136	C8H16	3726-46-3	786	806	0.46864	SemiStandardNonPolar	mainlib
Camphene	9.957	93.073	401889	92558	368250	C10H16	79-92-5	806	806	0.50571	SemiStandardNonPolar	mainlib				1-Octen-3-ol	11.695	57.061	2737867	385126	769183	C8H16O	3391-86-4	823	823	1.38195	SemiStandardNonPolar	mainlib
2-Heptenal, (Z)-	10.447	41.054	2747491	659634	4336445	C7H12O	57266-86-1	805	808	3.45725	SemiStandardNonPolar	mainlib				2,2'-Bioxirane	12.808	55.043	5153409	718794	1065570	C4H6O2	1464-53-5	778	795	2.6012	SemiStandardNonPolar	mainlib
(1H)Pyrrole-2-carbonitrile, 5-methyl-	10.605	105.091	844604	205335	569815	C6H6N2	26173-92-2	814	845	1.06279	SemiStandardNonPolar	mainlib				Cyclotetrasiloxane, octamethyl-	12.919	281.08	33663490	8627231	36086713	C8H24O4Si4	556-67-2	853	882	16.9917	SemiStandardNonPolar	mainlib
Bicyclo[3.1.0]hexane, 4-methylene-1-(1-methylethyl)-	11.252	93.073	559793	182220	628993	C10H16	3387-41-5	834	834	0.704405	SemiStandardNonPolar	mainlib				1-Hexanol, 2-ethyl-	14.206	57.061	5988969	1089230	4005548	C8H18O	104-76-7	893	900	3.02295	SemiStandardNonPolar	mainlib
.beta.-Pinene	11.342	93.073	10172536	2438339	9938684	C10H16	127-91-3	917	918	12.8004	SemiStandardNonPolar	mainlib				2-Octene, 2-methyl-6-methylene-	15.414	41.047	673781	106733	306515	C10H18	10054-09-8	825	825	0.340093	SemiStandardNonPolar	mainlib
Cyclopropane, 1,1-dimethyl-	11.658	55.045	3472969	669593	1758484	C5H10	1630-94-0	791	822	4.37015	SemiStandardNonPolar	mainlib				1-Octanol	16.356	41.047	1950934	355392	2466997	C8H18O	111-87-5	907	907	0.984739	SemiStandardNonPolar	mainlib
1-Octen-3-ol	11.674	57.059	8906951	1577074	2994327	C8H16O	3391-86-4	817	817	11.2079	SemiStandardNonPolar	mainlib				Cyclotrisiloxane, hexamethyl-	17.121	207.068	1758741	342093	974621	C6H18O3Si3	541-05-9	801	817	0.887729	SemiStandardNonPolar	mainlib
2-Butanone, 3-methoxy-3-methyl-	11.949	43.02	2659038	737620	2120430	C6H12O2	36687-98-6	755	891	3.34595	SemiStandardNonPolar	mainlib				Nonanal	17.966	41.047	3606036	779181	6020292	C9H18O	124-19-6	892	892	1.82016	SemiStandardNonPolar	mainlib
5-Hepten-2-one, 6-methyl-	12.03	43.02	11308328	2308996	9709242	C8H14O	110-93-0	900	913	14.2296	SemiStandardNonPolar	mainlib				2-Decen-1-ol, (E)-	22.892	41.047	640839	121212	895075	C10H20O	18409-18-2	839	839	0.323465	SemiStandardNonPolar	mainlib
Hexanoic acid, ethyl ester	12.707	88.046	115749814	23863941	158436691	C8H16O2	123-66-0	914	914	145.652	SemiStandardNonPolar	mainlib				2-Buten-1-one, 1-(2,6,6-trimethyl-1,3-cyclohexadien-1-yl)-, (E)-	30.897	69.066	4352530	956303	3413798	C13H18O	23726-93-4	811	821	2.19695	SemiStandardNonPolar	mainlib
Cyclotetrasiloxane, octamethyl-	12.918	281.07	26037553	6367891	24450753	C8H24O4Si4	556-67-2	842	863	32.7639	SemiStandardNonPolar	mainlib				5,9-Undecadien-2-one, 6,10-dimethyl-, (E)-	33.63	43.04	2740360	777947	2499524	C13H22O	3796-70-1	875	875	1.3832	SemiStandardNonPolar	mainlib
Methyl-2,3,4-tri-O-methyl.beta.l-arabinopyranoside	13.039	101.061	1545095	278974	630351	C9H18O5	2296-43-7	802	869	1.94424	SemiStandardNonPolar	mainlib				2,5-Cyclohexadiene-1,4-dione, 2,6-bis(1,1-dimethylethyl)-	33.972	176.997	211786	69223	869763	C14H20O2	719-22-2	779	779	0.1069	SemiStandardNonPolar	mainlib
2-Pentyne	13.073	68.076	744471	181712	285915	C5H8	627-21-4	820	945	0.936791	SemiStandardNonPolar	mainlib				2,6-Di-tert-butyl-4-hydroxy-4-methylcyclohexa-2,5-dien-1-one	34.153	57.061	1442420	500749	5301384	C15H24O2	10396-80-2	853	865	0.728065	SemiStandardNonPolar	mainlib
2,4-Heptadienal, (E,E)-	13.19	81.075	9592553	1090473	2374100	C7H10O	4313-03-05	794	799	12.0706	SemiStandardNonPolar	mainlib				Oxalic acid, isobutyl nonyl ester	34.858	57.061	193611	71643	262974	C15H28O4		829	842	0.0977256	SemiStandardNonPolar	mainlib
Cyclohexene, 1-methyl-4-(1-methylethylidene)-	13.442	93.073	861297	145777	644639	C10H16	586-62-9	844	870	1.0838	SemiStandardNonPolar	mainlib				Butylated Hydroxytoluene	35.139	205.041	335086	126261	900825	C15H24O	128-37-0	805	816	0.169135	SemiStandardNonPolar	mainlib
o-Cymene	13.851	119.086	5259891	831142	1988606	C10H14	527-84-4	893	893	6.61869	SemiStandardNonPolar	mainlib				2-Ethyltetrahydrofuran	36.753	71.081	729303	256187	529504	C6H12O		784	917	0.368117	SemiStandardNonPolar	mainlib
Cyclobutane, 1,2-bis(1-methylethenyl)-, trans-	14.045	93.073	5745764	832923	6096386	C10H16	19465-02-2	896	896	7.23008	SemiStandardNonPolar	mainlib				Diphenylamine	37.145	169.114	909284	206815	701711	C12H11N	122-39-4	884	884	0.458963	SemiStandardNonPolar	mainlib
Benzeneacetaldehyde	14.79	91.037	18074916	3224001	6938584	C8H8O	122-78-1	934	934	22.7442	SemiStandardNonPolar	mainlib				Dibutyl phthalate	41.35	149.051	510315	176030	299989	C16H22O4	84-74-2	905	909	0.257583	SemiStandardNonPolar	mainlib
Bicyclo[3.2.0]hepta-2,6-diene	14.974	91.037	3183597	668685	1281144	C7H8	2422-86-8	832	921	4.00602	SemiStandardNonPolar	mainlib
2-Hexenoic acid, ethyl ester	14.998	55.045	2653873	569464	3350529	C8H14O2	1552-67-6	828	848	3.33945	SemiStandardNonPolar	mainlib				Yellow Italia berry skin
2-Octenal, (E)-	15.621	41.054	1770150	409207	3131688	C8H14O	2548-87-0	759	785	2.22744	SemiStandardNonPolar	mainlib				Component Name	Retention Time	Reference m/z	BP Area	BP Height	TIC	Formula (mol ion)	CAS No.	SI	RSI	Content (ng/g)	Selected Column Type	Library Name
Cyclopropane, pentyl-	16.363	41.054	1444327	368886	2892290	C8H16	2511-91-3	778	832	1.81744	SemiStandardNonPolar	mainlib				Carbon dioxide	1.312	44.029	32035429	17173047	17761456	CO2	124-38-9	965	972	44.6248	SemiStandardNonPolar	mainlib
Cyclohexene, 1-methyl-4-(1-methylethylidene)-	17.104	93.073	1281694	246389	1512178	C10H16	586-62-9	908	908	1.6128	SemiStandardNonPolar	mainlib				Methyl Alcohol	1.369	33.018	506318	231963	584939	CH4O	67-56-1	837	861	0.705293	SemiStandardNonPolar	mainlib
Cyclotrisiloxane, hexamethyl-	17.131	207.044	2640449	426107	1063518	C6H18O3Si3	541-05-9	805	820	3.32256	SemiStandardNonPolar	mainlib				Acetaldehyde	1.375	44.029	10058127	4637041	8327453	C2H4O	75-07-0	973	974	14.0108	SemiStandardNonPolar	mainlib
Cyclopentene, 3-ethylidene-1-methyl-	17.389	93.073	692902	163191	468060	C8H12	62338-00-5	913	913	0.8719	SemiStandardNonPolar	mainlib				Ethanol	1.436	45.044	65286688	31838091	51815162	C2H6O	64-17-5	932	932	90.9433	SemiStandardNonPolar	mainlib
Linalool	17.751	43.02	11582704	2381079	27530136	C10H18O	78-70-6	754	842	14.5749	SemiStandardNonPolar	mainlib				Acetaldehyde, methoxy-	1.486	45.044	12257711	3895625	5116008	C3H6O2	10312-83-1	831	859	17.0748	SemiStandardNonPolar	mainlib
Nonanal	17.966	57.059	12054772	2728911	21131732	C9H18O	124-19-6	886	886	15.1689	SemiStandardNonPolar	mainlib				Oxirane, methyl-, (S)-	1.499	43.061	5087195	1989981	4537768	C3H6O	16088-62-3	811	811	7.08638	SemiStandardNonPolar	mainlib
Phenylethyl Alcohol	18.301	91.037	16729051	2446980	6304637	C8H10O	1960-12-08	944	952	21.0507	SemiStandardNonPolar	mainlib				Borane-methyl sulfide complex	1.56	62.007	290510	116958	303112	C2H9BS	13292-87-0	781	781	0.404676	SemiStandardNonPolar	mainlib
(+)-Dibenzoyl-L-tartaric acid anhydride	21.205	105.091	1000532	167065	259645	C18H12O7	64339-95-3	795	801	1.259	SemiStandardNonPolar	mainlib				Propanal, 2-methyl-	1.654	43.061	899938	468511	1442260	C4H8O	78-84-2	865	878	1.2536	SemiStandardNonPolar	mainlib
Terpinen-4-ol	21.427	71.062	2223742	503232	2645779	C10H18O	562-74-3	833	834	2.7982	SemiStandardNonPolar	mainlib				Methacrolein	1.701	39.022	1110991	334903	846815	C4H6O	78-85-3	833	833	1.54759	SemiStandardNonPolar	mainlib
3-Cyclohexene-1-methanol, .alpha.,.alpha.,4-trimethyl-, (R)-	22.087	59.057	5680646	1113735	5658400	C10H18O	7785-53-7	847	851	7.14814	SemiStandardNonPolar	mainlib				Acetic acid	1.731	43.061	10304258	3357191	9414954	C2H4O2	64-19-7	871	871	14.3537	SemiStandardNonPolar	mainlib
4-Octenoic acid, ethyl ether	22.164	55.045	2150023	481769	4803907	C10H18O2		837	837	2.70544	SemiStandardNonPolar	mainlib				Ethyl Acetate	1.872	43.061	12775755	4194040	6865468	C4H8O2	141-78-6	884	909	17.7964	SemiStandardNonPolar	mainlib
Octanoic acid, ethyl ester	22.567	88.046	18447967	4325135	24334184	C10H20O2	106-32-1	910	910	23.2137	SemiStandardNonPolar	mainlib				Trichloromethane	1.899	83.018	20471349	9094475	23037696	CHCl3	67-66-3	940	940	28.5163	SemiStandardNonPolar	mainlib
Decanal	22.905	57.059	1081359	244179	2339513	C10H20O	112-31-2	891	894	1.36071	SemiStandardNonPolar	mainlib				Ethane, 1,2-dichloro-	2.096	62.007	334509	114183	258363	C2H4Cl2	107-06-2	792	792	0.465966	SemiStandardNonPolar	mainlib
Benzaldehyde, 3,4-dimethyl-	23.204	133.014	1644910	157185	543648	C9H10O	5973-71-7	850	857	2.06984	SemiStandardNonPolar	mainlib				Butanal, 3-methyl-	2.117	41.039	4990749	2371976	10816929	C5H10O	590-86-3	923	923	6.95203	SemiStandardNonPolar	mainlib
1-Cyclohexene-1-carboxaldehyde, 2,6,6-trimethyl-	23.486	109.102	712523	145214	1297661	C10H16O	432-25-7	832	834	0.89659	SemiStandardNonPolar	mainlib				Butanal, 2-methyl-	2.187	41.039	5213165	2044470	6802425	C5H10O	96-17-3	916	923	7.26185	SemiStandardNonPolar	mainlib
5-Amino-2-methyl-2H-tetrazole	24.653	43.02	327710	112301	259575	C2H5N5	6154-04-07	855	876	0.412368	SemiStandardNonPolar	mainlib				Benzene	2.194	78.093	1689171	446884	748867	C6H6	71-43-2	839	840	2.35299	SemiStandardNonPolar	mainlib
2-Benzyloxyethylamine	24.71	91.037	3010843	488314	766493	C9H13NO	38336-04-8	781	921	3.78864	SemiStandardNonPolar	mainlib				1-Penten-3-ol	2.331	57.049	5217411	1784907	2671600	C5H10O	616-25-1	843	843	7.26777	SemiStandardNonPolar	mainlib
1H-Tetrazol-5-amine	27.255	57.059	729262	162494	233229	CH3N5	4418-61-5	862	938	0.917653	SemiStandardNonPolar	mainlib				Silanediol, dimethyl-	2.355	77.011	4631022	1289719	1994682	C2H8O2Si	1066-42-8	939	939	6.45094	SemiStandardNonPolar	mainlib
2-Buten-1-one, 1-(2,6,6-trimethyl-1,3-cyclohexadien-1-yl)-, (E)-	30.937	69.051	2717396	572341	2328998	C13H18O	23726-93-4	788	823	3.41939	SemiStandardNonPolar	mainlib				Pentanal	2.472	44.029	5331293	1878396	6013704	C5H10O	110-62-3	863	873	7.4264	SemiStandardNonPolar	mainlib
Decanoic acid, ethyl ester	31.648	88.046	3102265	662918	2648612	C12H24O2	110-38-3	811	811	3.90368	SemiStandardNonPolar	mainlib				Furan, 2-ethyl-	2.526	81.072	4427239	1202197	2659749	C6H8O	3208-16-0	873	885	6.16707	SemiStandardNonPolar	mainlib
3-Ethyl-3-methylheptane	31.813	57.059	1136122	253241	707566	C10H22	17302-01-1	764	806	1.42962	SemiStandardNonPolar	mainlib				Dimethylketene	3.24	42.061	1626465	432065	1474125	C4H6O	598-26-5	779	831	2.26564	SemiStandardNonPolar	mainlib
5,9-Undecadien-2-one, 6,10-dimethyl-, (E)-	33.654	43.02	2306616	739816	2179505	C13H22O	3796-70-1	805	805	2.90249	SemiStandardNonPolar	mainlib				Toluene	3.471	91.038	81224989	15556901	37616118	C7H8	108-88-3	928	928	113.145	SemiStandardNonPolar	mainlib
2,4-Decadienoic acid, ethyl ester, (E,Z)-	34.12	81.075	4762851	1579722	19275629	C12H20O2	3025-30-7	920	920	5.99325	SemiStandardNonPolar	mainlib				2-Penten-1-ol, (Z)-	3.528	57.049	2295124	606537	946051	C5H10O	1576-95-0	781	781	3.19707	SemiStandardNonPolar	mainlib
trans-.beta.-Ionone	34.526	177.009	551134	187145	712833	C13H20O	79-77-6	836	836	0.693509	SemiStandardNonPolar	mainlib				Cyclobutene, 2-propenylidene-	4.095	91.038	3211316	967244	1584773	C7H8	52097-85-5	919	936	4.47331	SemiStandardNonPolar	mainlib
Decane, 2,4-dimethyl-	34.881	57.059	237400	90130	264726	C12H26	2801-84-5	758	796	0.298728	SemiStandardNonPolar	mainlib				Hexanal	4.156	44.029	1874550586	423465712	2236725591	C6H12O	66-25-1	865	865	2611.22	SemiStandardNonPolar	mainlib
Kyoho berry flesh																Cyclotrisiloxane, hexamethyl-	4.739	207.041	6279570	1394962	3245351	C6H18O3Si3	541-05-9	932	937	8.74734	SemiStandardNonPolar	mainlib
Component Name	Retention Time	Reference m/z	BP Area	BP Height	TIC	Formula (mol ion)	CAS No.	SI	RSI	Content (ng/g)	Selected Column Type	Library Name				Formic acid, ethenyl ester	5.504	44.029	3575889	1202529	1955965	C3H4O2	692-45-5	781	927	4.98115	SemiStandardNonPolar	mainlib
Carbamic acid, monoammonium salt	1.308	43.977	42461886	22473730	28044853	CH6N2O2	1111-78-0	871	972	18.969	SemiStandardNonPolar	mainlib				Aziridine, 2-methyl-	5.51	56.068	11204644	2033238	3876382	C3H7N	75-55-8	853	893	15.6079	SemiStandardNonPolar	mainlib
Acetaldehyde	1.375	43.977	9129164	3510770	6189629	C2H4O	75-07-0	979	979	4.07828	SemiStandardNonPolar	mainlib				2-Hexenal	5.517	41.039	37253493	6554190	43700926	C6H10O	505-57-7	856	857	51.8935	SemiStandardNonPolar	mainlib
Ethanol	1.432	45.004	207432074	100774348	165664913	C2H6O	64-17-5	900	900	92.6662	SemiStandardNonPolar	mainlib				Methanamine, N,N-difluoro-	5.993	67.023	16654075	5037578	5193951	CH3F2N	753-58-2	812	833	23.1989	SemiStandardNonPolar	mainlib
Isopropyl Alcohol	1.493	45.004	51360402	19266814	40149472	C3H8O	67-63-0	839	882	22.9443	SemiStandardNonPolar	mainlib				Ethylbenzene	6.148	91.038	14136722	3741225	10926257	C8H10	100-41-4	868	872	19.6922	SemiStandardNonPolar	mainlib
Acetic acid, methyl ester	1.57	43	5711415	1621052	2150255	C3H6O2	79-20-9	890	890	2.55146	SemiStandardNonPolar	mainlib				7-Oxabicyclo[4.1.0]heptane	6.349	83.018	25203800	5315427	7618666	C6H10O	286-20-4	967	967	35.1085	SemiStandardNonPolar	mainlib
Carbon disulfide	1.617	75.937	2440967	611904	712296	CS2	75-15-0	906	913	1.09045	SemiStandardNonPolar	mainlib				3,3'-Bifuran, 2,2',3,3'-tetrahydro-	6.359	69.045	38261541	8147442	11344637	C8H10O2	98869-94-4	931	931	53.2977	SemiStandardNonPolar	mainlib
2-Butenal, (Z)-	1.697	39.024	293560	96772	249632	C4H6O	15798-64-8	819	819	0.131142	SemiStandardNonPolar	mainlib				trans-2-Hexenol	6.376	57.049	157136235	43966835	159578683	C6H12O		886	898	218.888	SemiStandardNonPolar	mainlib
Butyl isocyanatoacetate	1.798	57.061	572269	262985	841207	C7H11NO3	17046-22-9	861	861	0.25565	SemiStandardNonPolar	mainlib				o-Xylene	6.456	91.038	47317903	9296159	32087325	C8H10	95-47-6	857	909	65.9131	SemiStandardNonPolar	mainlib
Ethyl Acetate	1.858	43	2461138066	778213809	1360957426	C4H8O2	141-78-6	907	907	1099.47	SemiStandardNonPolar	mainlib				Methanamine, N-pentylidene-	6.469	57.049	49763035	9215686	14897679	C6H13N	10599-75-4	755	822	69.3191	SemiStandardNonPolar	mainlib
Trichloromethane	1.892	82.939	48981080	18929900	48868708	CHCl3	67-66-3	941	941	21.8813	SemiStandardNonPolar	mainlib				Cyclopropane, propyl-	6.48	56.068	187271177	52918491	236403756	C6H12	2415-72-7	911	927	260.866	SemiStandardNonPolar	mainlib
Hydrogen azide	2.153	43	111442962	14224734	19055947	HN3	7782-79-8	775	941	49.785	SemiStandardNonPolar	mainlib				o-Xylene	7.445	91.038	20843930	3309011	8789426	C8H10	95-47-6	943	944	29.0352	SemiStandardNonPolar	mainlib
Benzene	2.194	78.039	784817	174757	364096	C6H6	71-43-2	896	909	0.350602	SemiStandardNonPolar	mainlib				Heptanal	7.861	41.039	3528674	963046	6640523	C7H14O	111-71-7	886	886	4.91538	SemiStandardNonPolar	mainlib
Dimethylamine	2.288	45.004	5463042	866385	1020653	C2H7N	124-40-3	865	971	2.44051	SemiStandardNonPolar	mainlib				Oxime-, methoxy-phenyl-_	8.126	133.142	4594258	840079	2368531	C8H9NO2		815	820	6.39973	SemiStandardNonPolar	mainlib
Hydrogen isocyanate	2.455	43	28475896	5866323	5969515	CHNO	75-13-8	962	981	12.7211	SemiStandardNonPolar	mainlib				2,4-Pentadienoic acid, 1-cyclopenten-3-on-1-yl ester	8.331	81.072	8860557	885358	1155261	C10H10O3		756	815	12.3426	SemiStandardNonPolar	mainlib
Pentanal	2.459	43.977	40616576	11716383	35965989	C5H10O	110-62-3	819	843	18.1447	SemiStandardNonPolar	mainlib				2-Heptenal, (Z)-	10.521	41.039	1876342	475619	2515763	C7H12O	57266-86-1	800	810	2.61371	SemiStandardNonPolar	mainlib
Acetone	2.603	43	4179495	1703931	2334518	C3H6O	67-64-1	925	965	1.86711	SemiStandardNonPolar	mainlib				(1H)Pyrrole-3-carbonitrile, 2-methyl-	10.742	105.066	3705792	315330	679261	C6H6N2	26187-27-9	836	868	5.16211	SemiStandardNonPolar	mainlib
Propanoic acid, ethyl ester	2.616	57.061	19212170	4572281	8767703	C5H10O2	105-37-3	896	896	8.58266	SemiStandardNonPolar	mainlib				1-Cyclohexyldimethylsilyloxy-3-phenylpropane	10.869	192.921	461418	83035	228315	C17H28OSi		856	941	0.642748	SemiStandardNonPolar	mainlib
Hydrogen isocyanate	2.65	43	11319668	1872807	2067058	CHNO	75-13-8	858	981	5.05684	SemiStandardNonPolar	mainlib				5-Hepten-2-one, 6-methyl-	12.09	43.061	20474893	4001858	22040098	C8H14O	110-93-0	819	911	28.5212	SemiStandardNonPolar	mainlib
Acetamide, 2-amino-	2.771	73.598	759349	115783	293167	C2H6N2O	598-41-4	773	982	0.339224	SemiStandardNonPolar	mainlib				1-Chloro-2-methyl-2-propanol	12.516	93.057	1522888	447785	822524	C4H9ClO	558-42-9	784	850	2.12136	SemiStandardNonPolar	mainlib
Pentane, 1-chloro-	3.23	42.028	1867430	607011	3193802	C5H11Cl	543-59-9	942	944	0.834238	SemiStandardNonPolar	mainlib				Octanal	12.885	41.039	3426478	775604	6137953	C8H16O	124-13-0	887	887	4.77303	SemiStandardNonPolar	mainlib
Propanoic acid, 2-methyl-, ethyl ester	3.307	43	3318719	948620	2304308	C6H12O2	97-62-1	839	840	1.48257	SemiStandardNonPolar	mainlib				Cyclotetrasiloxane, octamethyl-	12.982	281.058	27847482	6848032	25465729	C8H24O4Si4	556-67-2	856	883	38.7911	SemiStandardNonPolar	mainlib
1-Pentanol	3.431	42.028	10643406	2129967	7758280	C5H12O	71-41-0	906	906	4.75473	SemiStandardNonPolar	mainlib				Cyclohexene, 4-bromo-	13.257	81.072	7446601	943962	1862120	C6H9Br	3540-84-9	835	867	10.373	SemiStandardNonPolar	mainlib
Cyclobutene, 2-propenylidene-	3.475	91.048	4142660	700846	1359376	C7H8	52097-85-5	900	900	1.85065	SemiStandardNonPolar	mainlib				Benzene, 1-methyl-3-(1-methylethyl)-	13.914	119.057	1815822	316542	785758	C10H14	535-77-3	810	866	2.52941	SemiStandardNonPolar	mainlib
N-Methyl methacrylamide	3.522	41.03	4146865	659104	1270021	C5H9NO	3887-02-03	889	896	1.85253	SemiStandardNonPolar	mainlib				D-Limonene	14.112	67.023	3166314	611159	4107173	C10H16	5989-27-5	862	862	4.41062	SemiStandardNonPolar	mainlib
Hexanal	4.109	41.03	49774422	25319738	110129958	C6H12O	66-25-1	780	780	22.2358	SemiStandardNonPolar	mainlib				1-Hexanol, 2-ethyl-	14.293	57.049	5452845	868093	2092305	C8H18O	104-76-7	805	806	7.59572	SemiStandardNonPolar	mainlib
Butanoic acid, ethyl ester	4.149	43	256762779	42483695	160357996	C6H12O2	105-54-4	855	855	114.704	SemiStandardNonPolar	mainlib				.alpha.-Pinene	14.733	93.057	1081606	278512	1029586	C10H16	80-56-8	844	845	1.50666	SemiStandardNonPolar	mainlib
Cyclotrisiloxane, hexamethyl-	4.722	207.039	11552228	2891846	6556017	C6H18O3Si3	541-05-9	931	934	5.16073	SemiStandardNonPolar	mainlib				Benzeneacetaldehyde	14.833	91.038	53897315	8351304	18588793	C8H8O	122-78-1	921	921	75.0781	SemiStandardNonPolar	mainlib
Acetonitrile	5.494	41.03	3820766	507339	546963	C2H3N	1975-05-08	825	974	1.70685	SemiStandardNonPolar	mainlib				Urea, (phenylmethoxy)-	15.437	91.038	1810372	283533	457420	C8H10N2O2	2048-50-2	783	823	2.52182	SemiStandardNonPolar	mainlib
2-Butenoic acid, ethyl ester, (E)-	5.5	69.044	8101453	1192983	2268860	C6H10O2	623-70-1	811	811	3.61917	SemiStandardNonPolar	mainlib				2-Octenal, (E)-	15.668	41.039	3034574	686662	5179632	C8H14O	2548-87-0	826	828	4.22711	SemiStandardNonPolar	mainlib
Butanoic acid, 2-methyl-, ethyl ester	5.708	102.06	3556401	921421	3157480	C7H14O2	7452-79-1	891	893	1.58875	SemiStandardNonPolar	mainlib				1-Octanol	16.423	55.034	2026787	400630	2578807	C8H18O	111-87-5	869	869	2.82328	SemiStandardNonPolar	mainlib
2-Hexenal	5.735	41.03	92312630	12702460	78069806	C6H10O	505-57-7	952	952	41.2389	SemiStandardNonPolar	mainlib				Nonanal	18.023	41.039	30111883	6742034	57201057	C9H18O	124-19-6	886	886	41.9454	SemiStandardNonPolar	mainlib
2-Propynenitrile, 3-fluoro-	6.345	69.044	2113926	438241	516636	C3FN	32038-83-8	850	965	0.944355	SemiStandardNonPolar	mainlib				1,3,5-Cycloheptatriene	18.455	91.038	1049403	134052	238149	C7H8	544-25-2	926	930	1.4618	SemiStandardNonPolar	mainlib
Pentanoic acid, ethyl ester	7.881	41.03	2673576	483266	4131648	C7H14O2	539-82-2	821	822	1.19437	SemiStandardNonPolar	mainlib				(3R,6S)-2,2,6-Trimethyl-6-vinyltetrahydro-2H-pyran-3-ol	21.115	68.052	1491414	339315	1588771	C10H18O2	39028-58-5	799	799	2.07752	SemiStandardNonPolar	mainlib
Oxime-, methoxy-phenyl-_	8.113	133.046	1848051	269101	723544	C8H9NO2		830	840	0.825581	SemiStandardNonPolar	mainlib				(3R,6S)-2,2,6-Trimethyl-6-vinyltetrahydro-2H-pyran-3-ol	21.39	68.052	2635229	578795	3041751	C10H18O2	39028-58-5	825	830	3.67083	SemiStandardNonPolar	mainlib
Nitric acid, pentyl ester	9.042	41.03	4050700	578363	1743382	C5H11NO3	1002-16-0	760	794	1.80957	SemiStandardNonPolar	mainlib				3-Cyclohexene-1-methanol, .alpha.,.alpha.,4-trimethyl-, (R)-	22.124	59.029	10532241	2271624	14202254	C10H18O	7785-53-7	937	938	14.6712	SemiStandardNonPolar	mainlib
.alpha.-Pinene	9.32	93.053	1382832	284760	1119564	C10H16	80-56-8	875	875	0.617753	SemiStandardNonPolar	mainlib				Octanoic acid, ethyl ester	22.627	88.044	2506351	439629	1784592	C10H20O2	106-32-1	823	825	3.49131	SemiStandardNonPolar	mainlib
2-Heptenal, (Z)-	10.504	41.03	2499533	432984	2685604	C7H12O	57266-86-1	892	896	1.11662	SemiStandardNonPolar	mainlib				Sulfurous acid, 2-ethylhexyl hexyl ester	22.708	57.049	1246707	281165	739140	C14H30O3S		761	788	1.73664	SemiStandardNonPolar	mainlib
.beta.-Pinene	11.396	93.053	967624	200877	769507	C10H16	127-91-3	842	843	0.432267	SemiStandardNonPolar	mainlib				Decanal	22.936	41.039	1946382	466687	4612437	C10H20O	112-31-2	913	913	2.71128	SemiStandardNonPolar	mainlib
n-Caproic acid vinyl ester	11.983	43	5579298	1512985	2673969	C8H14O2	3050-69-9	814	814	2.49244	SemiStandardNonPolar	mainlib				2,6-Octadien-1-ol, 3,7-dimethyl-, (Z)-	23.958	69.045	6470880	1277051	6645762	C10H18O	106-25-2	922	922	9.01383	SemiStandardNonPolar	mainlib
3-Heptanol, 6-methyl-	12.731	59.04	15961646	2930305	5096444	C8H18O	18720-66-6	788	812	7.13055	SemiStandardNonPolar	mainlib				Geraniol	25.193	69.045	20293351	4882709	20858887	C10H18O	106-24-1	928	928	28.2683	SemiStandardNonPolar	mainlib
Oxalic acid, butyl cyclobutyl ester	12.754	55.015	9616353	1889587	3159745	C10H16O4		876	920	4.29592	SemiStandardNonPolar	mainlib				Octane, 6-ethyl-2-methyl-	27.272	57.049	1888812	436980	1291241	C11H24	62016-19-7	781	801	2.63108	SemiStandardNonPolar	mainlib
Hexanoic acid, ethyl ester	12.764	88.039	20336432	3391263	24527386	C8H16O2	123-66-0	896	896	9.0849	SemiStandardNonPolar	mainlib				Formamide, N,N-dibutyl-	27.299	72.053	6686261	1264924	3195291	C9H19NO	761-65-9	832	833	9.31385	SemiStandardNonPolar	mainlib
Acetamide	12.835	59.04	8076958	1624553	1771973	C2H5NO	60-35-5	850	973	3.60822	SemiStandardNonPolar	mainlib				Geranic acid	29.673	69.045	7181035	1224465	2997050	C10H16O2	459-80-3	825	875	10.0031	SemiStandardNonPolar	mainlib
Cyclotetrasiloxane, octamethyl-	12.962	281.068	44975466	11708040	48665470	C8H24O4Si4	556-67-2	850	883	20.0919	SemiStandardNonPolar	mainlib				Decane, 2,5,9-trimethyl-	31.823	57.049	2244072	532609	1842664	C13H28	62108-22-9	811	847	3.12596	SemiStandardNonPolar	mainlib
1-Pentanone, 1-(4-methylphenyl)-	13.904	119.017	1926788	281698	571081	C12H16O	1671-77-8	791	800	0.860755	SemiStandardNonPolar	mainlib				5,9-Undecadien-2-one, 6,10-dimethyl-	33.66	43.061	2703380	857074	2525877	C13H22O	689-67-8	835	837	3.76576	SemiStandardNonPolar	mainlib
1-Hexanol, 2-ethyl-	14.246	57.061	7723753	1380729	4886501	C8H18O	104-76-7	888	893	3.45044	SemiStandardNonPolar	mainlib				3-Ethyl-3-methylheptane	34.881	57.049	419855	157955	464345	C10H22	17302-01-1	797	843	0.584851	SemiStandardNonPolar	mainlib
4-Methyl-1,5-Heptadiene	15.444	41.03	1679095	295110	949124	C8H14	998-94-7	768	829	0.750103	SemiStandardNonPolar	mainlib				Yellow Italia berry flesh
1-Azabicyclo[3.1.0]hexane	15.675	55.015	798270	143622	406253	C5H9N	285-76-7	753	793	0.356612	SemiStandardNonPolar	mainlib				Component Name	Retention Time	Reference m/z	BP Area	BP Height	TIC	Formula (mol ion)	CAS No.	SI	RSI	Content (ng/g)	Selected Column Type	Library Name
Cyclobutane, 1,2-diethyl-	16.403	41.03	1983626	413586	2218650	C8H16	61141-83-1	833	833	0.886146	SemiStandardNonPolar	mainlib				Carbon dioxide	1.302	44.059	37058086	19692649	24913899	CO2	124-38-9	864	972	14.2211	SemiStandardNonPolar	mainlib
Cyclotrisiloxane, hexamethyl-	17.164	207.039	1845103	400083	1057926	C6H18O3Si3	541-05-9	799	818	0.824264	SemiStandardNonPolar	mainlib				Ethanol	1.426	45.035	113669531	47575788	80794406	C2H6O	64-17-5	883	883	43.6209	SemiStandardNonPolar	mainlib
Linalool	17.801	71.039	8642880	1153050	9899212	C10H18O	78-70-6	835	871	3.86104	SemiStandardNonPolar	mainlib				Cyclobutylamine	1.489	43.083	7883571	2509079	5071826	C4H9N	2516-34-9	757	860	3.02534	SemiStandardNonPolar	mainlib
Nonanal	18.002	41.03	7116079	1326521	8917443	C9H18O	124-19-6	890	890	3.17897	SemiStandardNonPolar	mainlib				Dimethyl sulfide	1.55	62.026	357983	134826	364799	C2H6S	75-18-3	772	790	0.137377	SemiStandardNonPolar	mainlib
Ethanone, 2-(formyloxy)-1-phenyl-	21.198	105.036	4292984	815718	2256362	C9H8O3	55153-12-3	775	970	1.91781	SemiStandardNonPolar	mainlib				Methacrolein	1.687	39.037	2305037	501332	1493479	C4H6O	78-85-3	857	857	0.884563	SemiStandardNonPolar	mainlib
2-Decen-1-ol, (E)-	22.929	41.03	1084210	239538	1835071	C10H20O	18409-18-2	858	867	0.48435	SemiStandardNonPolar	mainlib				Acetic acid	1.731	43.083	9101379	2933153	8391699	C2H4O2	64-19-7	860	860	3.49267	SemiStandardNonPolar	mainlib
5,9-Undecadien-2-one, 6,10-dimethyl-, (E)-	33.657	43	1659080	529089	1670214	C13H22O	3796-70-1	842	842	0.741162	SemiStandardNonPolar	mainlib				Butyl isocyanatoacetate	1.785	41.054	898413	352767	792178	C7H11NO3	17046-22-9	848	848	0.344768	SemiStandardNonPolar	mainlib
Octane, 2,4,6-trimethyl-	34.878	57.061	408200	152552	671994	C11H24	62016-37-9	834	862	0.182355	SemiStandardNonPolar	mainlib				2-Pentene, 4-methyl-, (Z)-	1.828	41.054	1665813	451286	832522	C6H12	691-38-3	814	815	0.639259	SemiStandardNonPolar	mainlib
2-p-Tolylpyridine	37.168	169.086	352399	78889	213764	C12H11N	4467-06-05	861	868	0.157427	SemiStandardNonPolar	mainlib				Trichloromethane	1.885	83.066	35923382	13172445	34673129	CHCl3	67-66-3	947	947	13.7857	SemiStandardNonPolar	mainlib
																N-Chloro-2-methylaziridine, 1,2-trans	2.086	56.082	438496	161515	262040	C3H6ClN		766	861	0.168274	SemiStandardNonPolar	mainlib
Summer Black berry skin																Propane	2.103	41.054	724427	233536	1086766	C3H8	74-98-6	751	820	0.278	SemiStandardNonPolar	mainlib
Component Name	Retention Time	Reference m/z	BP Area	BP Height	TIC	Formula (mol ion)	CAS No.	SI	RSI	Content (ng/g)	Selected Column Type	Library Name				3-Buten-2-one, 3-methyl-	2.254	43.083	4721124	943906	3670600	C5H8O	814-78-8	902	915	1.81174	SemiStandardNonPolar	mainlib
Carbon dioxide	1.312	44.026	37028916	19242232	19858825	CO2	124-38-9	939	945	34.9675	SemiStandardNonPolar	mainlib				Propargyl alcohol	2.445	55.06	3094917	805957	896138	C3H4O	107-19-7	786	897	1.18768	SemiStandardNonPolar	mainlib
Acetaldehyde	1.372	44.026	8487194	3711694	6969310	C2H4O	75-07-0	947	951	8.0147	SemiStandardNonPolar	mainlib				Pentanal	2.449	44.059	40562375	8384191	26973830	C5H10O	110-62-3	880	906	15.5659	SemiStandardNonPolar	mainlib
Ethanol	1.436	44.992	158822726	60963780	94130534	C2H6O	64-17-5	930	937	149.981	SemiStandardNonPolar	mainlib				Pentane, 1-chloro-	3.21	55.06	4792815	1098115	5699646	C5H11Cl	543-59-9	946	946	1.83925	SemiStandardNonPolar	mainlib
Oxirane, methyl-, (S)-	1.496	43.057	9571521	3510419	6651897	C3H6O	16088-62-3	826	826	9.03867	SemiStandardNonPolar	mainlib				Toluene	3.458	91.061	4037343	549923	1174058	C7H8	108-88-3	905	905	1.54934	SemiStandardNonPolar	mainlib
2-Propanone, 1-hydroxy-	1.573	43.057	1541025	517823	639303	C3H6O2	116-09-6	826	862	1.45523	SemiStandardNonPolar	mainlib				N-Methyl methacrylamide	3.512	41.054	1999954	398786	1042078	C5H9NO	3887-02-03	841	900	0.767487	SemiStandardNonPolar	mainlib
Methylene chloride	1.587	49.023	361648	113206	301248	CH2Cl2	1975-09-02	913	913	0.341515	SemiStandardNonPolar	mainlib				Hexanal	4.082	44.059	540449403	97355702	592752812	C6H12O	66-25-1	918	918	207.399	SemiStandardNonPolar	mainlib
Propanal, 2-methyl-	1.65	43.057	1062239	349651	875846	C4H8O	78-84-2	786	848	1.0031	SemiStandardNonPolar	mainlib				Cyclotrisiloxane, hexamethyl-	4.699	207.042	5229438	1065381	2388097	C6H18O3Si3	541-05-9	904	908	2.00681	SemiStandardNonPolar	mainlib
Methacrolein	1.694	41.043	915264	353390	1033547	C4H6O	78-85-3	863	863	0.86431	SemiStandardNonPolar	mainlib				Nitrous oxide	5.685	44.059	3556841	1017268	1065780	N2O	10024-97-2	883	992	1.36495	SemiStandardNonPolar	mainlib
Acetic acid	1.798	43.057	2410122	986153	2364674	C2H4O2	64-19-7	862	862	2.27595	SemiStandardNonPolar	mainlib				2-Hexenal	5.698	41.054	240201805	36020934	230019866	C6H10O	505-57-7	959	959	92.1779	SemiStandardNonPolar	mainlib
3-Buten-2-ol, 2-methyl-	1.845	71.068	18382657	8877910	21098279	C5H10O	115-18-4	809	809	17.3593	SemiStandardNonPolar	mainlib				2-Propynenitrile, 3-fluoro-	5.879	69.055	30258151	3260265	4069572	C3FN	32038-83-8	751	965	11.6116	SemiStandardNonPolar	mainlib
Ethyl Acetate	1.862	43.057	221153077	83126258	132774729	C4H8O2	141-78-6	920	920	208.841	SemiStandardNonPolar	mainlib				trans-2-Hexenol	6.325	57.068	3060137	628208	910548	C6H12O		780	780	1.17433	SemiStandardNonPolar	mainlib
Trichloromethane	1.895	83.024	30734264	13922510	35165257	CHCl3	67-66-3	940	940	29.0233	SemiStandardNonPolar	mainlib				Oxime-, methoxy-phenyl-_	8.069	133.042	1963170	284853	736316	C8H9NO2		835	839	0.753371	SemiStandardNonPolar	mainlib
1-Propanol, 2-chloro-3-fluoro-	2.093	62.013	357154	131427	235927	C3H6ClFO	26438-87-9	771	779	0.337271	SemiStandardNonPolar	mainlib				2-Heptenal, (Z)-	10.467	41.054	2327462	408014	2518257	C7H12O	57266-86-1	875	881	0.893168	SemiStandardNonPolar	mainlib
Butanal, 3-methyl-	2.11	43.057	3927696	1376890	5526177	C5H10O	590-86-3	892	892	3.70904	SemiStandardNonPolar	mainlib				1-Octen-3-ol	11.691	57.068	4116379	623380	962166	C8H16O	3391-86-4	829	829	1.57967	SemiStandardNonPolar	mainlib
Butanal, 2-methyl-	2.184	41.043	1332644	502166	1476791	C5H10O	96-17-3	754	798	1.25845	SemiStandardNonPolar	mainlib				5-Amino-2-methyl-2H-tetrazole	11.963	43.083	935000	344387	489771	C2H5N5	6154-04-07	805	810	0.358808	SemiStandardNonPolar	mainlib
Benzene	2.194	78.118	1094142	269112	550774	C6H6	71-43-2	939	939	1.03323	SemiStandardNonPolar	mainlib				1-Hepten-6-one, 2-methyl-	12.033	43.083	14283151	2354211	8530012	C8H14O	10408-15-8	816	829	5.48119	SemiStandardNonPolar	mainlib
Propanoic acid, anhydride	2.328	57.06	4919750	1481555	1913524	C6H10O3	123-62-6	826	868	4.64586	SemiStandardNonPolar	mainlib				(2S,3S)-2-Benzyloxy-4-(tert-butyldimethylsilyloxy)butan-1,3-diol	12.043	93.086	1467569	279131	387867	C17H30O4Si		769	812	0.563183	SemiStandardNonPolar	mainlib
Oxazole, 4,5-dihydro-2,5-dimethyl-	2.378	55.023	5099326	1053526	1395692	C5H9NO	6159-22-4	802	864	4.81544	SemiStandardNonPolar	mainlib				Cyclotetrasiloxane, octamethyl-	12.922	281.086	18278494	4629908	18928362	C8H24O4Si4	556-67-2	837	866	7.01441	SemiStandardNonPolar	mainlib
Pentanal	2.462	44.026	12604358	4556495	15370342	C5H10O	110-62-3	862	886	11.9027	SemiStandardNonPolar	mainlib				1-Hexanol, 2-ethyl-	14.206	57.068	8113885	1508116	5453293	C8H18O	104-76-7	917	925	3.11372	SemiStandardNonPolar	mainlib
Furan, 2-ethyl-	2.516	81.054	7031154	2067078	4649323	C6H8O	3208-16-0	907	907	6.63972	SemiStandardNonPolar	mainlib				2,6-Octadiene, 2,6-dimethyl-	15.383	41.054	3733394	827032	3162439	C10H18	2792-39-4	836	852	1.4327	SemiStandardNonPolar	mainlib
Propanoic acid, ethyl ester	2.63	57.06	712993	260798	450564	C5H10O2	105-37-3	815	815	0.6733	SemiStandardNonPolar	mainlib				Cyclopropane, pentyl-	16.363	41.054	1057980	237067	1530780	C8H16	2511-91-3	860	860	0.406002	SemiStandardNonPolar	mainlib
1-Butanol, 3-methyl-	2.911	55.023	1305945	428629	1271396	C5H12O	123-51-3	850	850	1.23324	SemiStandardNonPolar	mainlib				Cyclotrisiloxane, hexamethyl-	17.137	207.042	1892151	473354	1287142	C6H18O3Si3	541-05-9	825	847	0.726117	SemiStandardNonPolar	mainlib
2-Hexanone	3.126	43.057	287202	130439	255423	C6H12O	591-78-6	850	850	0.271213	SemiStandardNonPolar	mainlib				Linalool	17.744	71.059	160920567	39975306	318894398	C10H18O	78-70-6	956	956	61.7536	SemiStandardNonPolar	mainlib
Pentane, 1-chloro-	3.227	55.023	5489143	1258091	5739115	C5H11Cl	543-59-9	879	880	5.18356	SemiStandardNonPolar	mainlib				Nonanal	17.959	41.054	10621293	1915370	12900107	C9H18O	124-19-6	840	840	4.07594	SemiStandardNonPolar	mainlib
Cyclobutanone, 2,2,3-trimethyl-	3.455	42.054	862560	348368	1457899	C7H12O	1449-49-6	795	857	0.814541	SemiStandardNonPolar	mainlib				(3R,6S)-2,2,6-Trimethyl-6-vinyltetrahydro-2H-pyran-3-ol	21.336	68.102	973792	207397	1170470	C10H18O2	39028-58-5	785	785	0.373695	SemiStandardNonPolar	mainlib
Toluene	3.468	91.054	14747728	3880957	9563742	C7H8	108-88-3	930	930	13.9267	SemiStandardNonPolar	mainlib				3-Cyclohexene-1-methanol, .alpha.,.alpha.,4-trimethyl-, (R)-	22.067	59.058	5346727	1169601	7366115	C10H18O	7785-53-7	929	929	2.05182	SemiStandardNonPolar	mainlib
Toluene	3.579	91.054	4881900	833910	1431991	C7H8	108-88-3	870	870	4.61012	SemiStandardNonPolar	mainlib				Decanal	22.885	41.054	1044713	248737	2175194	C10H20O	112-31-2	897	897	0.400911	SemiStandardNonPolar	mainlib
Prenol	3.602	71.068	9737501	2321270	10069504	C5H10O	556-82-1	914	914	9.19541	SemiStandardNonPolar	mainlib				Benzaldehyde, 3,4-dimethyl-	23.177	133.042	765191	108116	353384	C9H10O	5973-71-7	820	820	0.293644	SemiStandardNonPolar	mainlib
Toluene	4.088	91.054	626703	220957	382787	C7H8	108-88-3	840	909	0.591814	SemiStandardNonPolar	mainlib				1-Hexanamine, N-propyl-	27.272	72.065	843878	130930	215518	C9H21N	20193-23-1	781	841	0.32384	SemiStandardNonPolar	mainlib
Hexanal	4.139	44.026	1399397991	366640978	2175828161	C6H12O	66-25-1	909	909	1321.49	SemiStandardNonPolar	mainlib				4-Methyl-1,5-Heptadiene	28.476	69.055	1010273	231587	467568	C8H14	998-94-7	758	839	0.387694	SemiStandardNonPolar	mainlib
Methane, nitro-	4.159	61.017	4582403	904244	942615	CH3NO2	75-52-5	912	982	4.3273	SemiStandardNonPolar	mainlib				2-Buten-1-one, 1-(2,6,6-trimethyl-1,3-cyclohexadien-1-yl)-, (E)-	30.897	69.055	743098	152833	411143	C13H18O	23726-93-4	796	800	0.285165	SemiStandardNonPolar	mainlib
Hydrazine, (2-methylpropyl)-	4.169	88.051	10063722	3709276	6617830	C4H12N2	42504-87-0	781	904	9.50347	SemiStandardNonPolar	mainlib				Octane, 2,4,6-trimethyl-	31.776	57.068	603057	127454	427621	C11H24	62016-37-9	832	832	0.231424	SemiStandardNonPolar	mainlib
Cyclotrisiloxane, hexamethyl-	4.729	207.036	14226149	2509890	5716930	C6H18O3Si3	541-05-9	929	935	13.4342	SemiStandardNonPolar	mainlib				5,9-Undecadien-2-one, 6,10-dimethyl-, (E)-	33.627	43.083	3832451	1155131	3621401	C13H22O	3796-70-1	867	867	1.47071	SemiStandardNonPolar	mainlib
2-Butenoic acid, ethyl ester, (Z)-	5.497	99.068	2449238	542787	989465	C6H10O2	6776-19-8	793	889	2.31289	SemiStandardNonPolar	mainlib				Decane, 2,3,5-trimethyl-	33.908	43.083	643534	137268	588580	C13H28	62238-11-3	784	801	0.246958	SemiStandardNonPolar	mainlib
2-Hexenal	5.504	41.043	35597910	6681820	49088412	C6H10O	505-57-7	901	902	33.6161	SemiStandardNonPolar	mainlib				2,6-Di-tert-butyl-4-hydroxy-4-methylcyclohexa-2,5-dien-1-one	34.153	57.068	955436	328942	3476703	C15H24O2	10396-80-2	857	868	0.366651	SemiStandardNonPolar	mainlib
Cyclopropane, (1-methylethylidene)-	5.973	41.043	420233242	56414167	126156882	C6H10	4741-86-0	767	794	396.839	SemiStandardNonPolar	mainlib				3-Ethyl-3-methylheptane	34.76	71.059	324172	119643	591508	C10H22	17302-01-1	796	838	0.124402	SemiStandardNonPolar	mainlib
Ethylbenzene	6.137	91.054	2721251	784045	1375635	C8H10	100-41-4	927	927	2.56976	SemiStandardNonPolar	mainlib				Decane, 2-methyl-	34.854	57.068	2334573	846445	4373908	C11H24	6975-98-0	871	888	0.895897	SemiStandardNonPolar	mainlib
trans-2-Hexenol	6.379	57.06	355295693	96755758	347906361	C6H12O		926	939	335.516	SemiStandardNonPolar	mainlib				Butylated Hydroxytoluene	35.139	205.042	801252	297810	1868576	C15H24O	128-37-0	842	847	0.307482	SemiStandardNonPolar	mainlib
Cyclopropane, propyl-	6.473	56.065	167679780	50153189	218010574	C6H12	2415-72-7	893	920	158.345	SemiStandardNonPolar	mainlib				Heptane, 2,4,6-trimethyl-	36.776	57.068	939635	368265	1569827	C10H22	2613-61-8	784	837	0.360587	SemiStandardNonPolar	mainlib
p-Xylene	7.442	91.054	1991253	387772	847612	C8H10	106-42-3	872	886	1.8804	SemiStandardNonPolar	mainlib				Diphenylamine	37.145	169.099	151166	65023	256305	C12H11N	122-39-4	867	869	0.0580103	SemiStandardNonPolar	mainlib
Heptanal	7.844	41.043	6509916	1602859	10875234	C7H14O	111-71-7	910	910	6.1475	SemiStandardNonPolar	mainlib				Octane, 2,4,6-trimethyl-	38.258	57.068	182222	79966	292109	C11H24	62016-37-9	774	809	0.0699281	SemiStandardNonPolar	mainlib
.alpha.-Pinene	9.317	93.075	4003549	1022930	3583598	C10H16	80-56-8	933	934	3.78067	SemiStandardNonPolar	mainlib
Propanenitrile, 3-(ethylamino)-	9.833	83.024	707588	141254	243218	C5H10N2	21539-47-9	783	922	0.668196	SemiStandardNonPolar	mainlib
2-Heptenal, (Z)-	10.484	41.043	6626207	1352318	9150194	C7H12O	57266-86-1	884	893	6.25732	SemiStandardNonPolar	mainlib
1-Cyclohexyldimethylsilyloxy-3-phenylpropane	10.856	192.943	544083	115905	371114	C17H28OSi		816	924	0.513793	SemiStandardNonPolar	mainlib
.beta.-Pinene	11.393	93.075	4714440	1188812	4871454	C10H16	127-91-3	922	922	4.45198	SemiStandardNonPolar	mainlib
1-Octen-3-one	11.657	55.023	1594029	647262	1513284	C8H14O	4312-99-6	831	839	1.50529	SemiStandardNonPolar	mainlib
Oxetane, 3-(1-methylethyl)-	11.704	55.023	3681129	830771	1675458	C6H12O	10317-17-6	907	910	3.4762	SemiStandardNonPolar	mainlib
Propanoyl chloride, 2-methyl-	11.718	43.057	1895263	500399	706007	C4H7ClO	79-30-1	766	850	1.78975	SemiStandardNonPolar	mainlib
1-Octen-3-ol	11.725	57.06	9010587	1875720	3277630	C8H16O	3391-86-4	796	796	8.50896	SemiStandardNonPolar	mainlib
5-Hepten-2-one, 6-methyl-	12.077	43.057	22692174	4485524	20286460	C8H14O	110-93-0	876	899	21.4289	SemiStandardNonPolar	mainlib
.beta.-Pinene	12.298	41.043	3528617	796332	4081225	C10H16	127-91-3	815	835	3.33218	SemiStandardNonPolar	mainlib
1,3,5-Triazine	12.308	81.054	2089260	413909	470635	C3H3N3	290-87-9	821	960	1.97295	SemiStandardNonPolar	mainlib
Hexanoic acid, ethyl ester	12.771	88.051	17798371	4006712	26701173	C8H16O2	123-66-0	890	890	16.8075	SemiStandardNonPolar	mainlib
Octanal	12.861	41.043	4760610	967925	6491456	C8H16O	124-13-0	843	845	4.49558	SemiStandardNonPolar	mainlib
Cyclotetrasiloxane, octamethyl-	12.969	281.049	145617717	38954033	150647419	C8H24O4Si4	556-67-2	853	882	137.511	SemiStandardNonPolar	mainlib
Benzyl chloride	13.274	91.054	4925441	865673	1768129	C7H7Cl	100-44-7	893	893	4.65124	SemiStandardNonPolar	mainlib
1,3-Cyclohexadiene, 1-methyl-4-(1-methylethyl)-	13.478	93.075	2212107	433626	2409471	C10H16	99-86-5	888	892	2.08896	SemiStandardNonPolar	mainlib
o-Cymene	13.891	119.064	7194747	1151194	2855422	C10H14	527-84-4	915	915	6.79421	SemiStandardNonPolar	mainlib
D-Limonene	14.092	67.014	4306958	851318	6170019	C10H16	5989-27-5	881	882	4.06719	SemiStandardNonPolar	mainlib
Pyrazine, methyl-	14.233	67.014	1123805	225050	311630	C5H6N2	109-08-0	756	784	1.06124	SemiStandardNonPolar	mainlib
1-Hexanol, 2-ethyl-	14.27	57.06	4650277	1050695	2703738	C8H18O	104-76-7	827	827	4.39139	SemiStandardNonPolar	mainlib
Benzyl alcohol	14.407	79.047	20047648	2973029	13203706	C7H8O	100-51-6	931	931	18.9316	SemiStandardNonPolar	mainlib
1,2-Propanediol, 1-phenyl-	14.82	79.047	1623603	290256	965192	C9H12O2	1855-09-0	789	838	1.53322	SemiStandardNonPolar	mainlib
Benzeneacetaldehyde	14.847	91.054	6522337	1192456	2368229	C8H8O	122-78-1	906	909	6.15923	SemiStandardNonPolar	mainlib
2,6-Octadiene, 2,6-dimethyl-	15.427	41.043	4937290	1170072	4449600	C10H18	2792-39-4	800	813	4.66243	SemiStandardNonPolar	mainlib
.alpha.-Pinene	15.652	93.075	4671846	1092013	10504174	C10H16	80-56-8	761	830	4.41176	SemiStandardNonPolar	mainlib
3(2H)-Furanone, 4-methoxy-2,5-dimethyl-	15.836	43.057	364973	142646	303116	C7H10O3	4077-47-8	764	789	0.344655	SemiStandardNonPolar	mainlib
Cyclopropane, pentyl-	16.399	41.043	2533589	618724	4168216	C8H16	2511-91-3	843	871	2.39254	SemiStandardNonPolar	mainlib
4-tert-Octylphenol, TMS derivative	16.611	207.036	512454	127284	296051	C17H30OSi	78721-87-6	752	836	0.483925	SemiStandardNonPolar	mainlib
Cyclohexene, 3-methyl-6-(1-methylethylidene)-	17.134	93.075	5170382	1128232	7234862	C10H16	586-63-0	913	913	4.88254	SemiStandardNonPolar	mainlib
Cyclotrisiloxane, hexamethyl-	17.191	207.036	4191438	870556	2572488	C6H18O3Si3	541-05-9	787	834	3.9581	SemiStandardNonPolar	mainlib
Cyclopentadiene, 2,5,5-trimethyl-	17.429	93.075	660046	148591	318997	C8H12	7086-15-9	772	779	0.623301	SemiStandardNonPolar	mainlib
Linalool	17.781	71.068	23344707	5454362	42582423	C10H18O	78-70-6	953	953	22.0451	SemiStandardNonPolar	mainlib
Nonanal	18.002	57.06	16792306	4080714	35041813	C9H18O	124-19-6	920	920	15.8575	SemiStandardNonPolar	mainlib
Phenylethyl Alcohol	18.328	91.054	45219630	8350242	22095632	C8H10O	1960-12-08	956	958	42.7022	SemiStandardNonPolar	mainlib
2-Nitrophenol, isopropyl ether	19.196	139.103	442614	66350	253967	C9H11NO3		786	786	0.417973	SemiStandardNonPolar	mainlib
4H-Pyran-4-one, 2,3-dihydro-3,5-dihydroxy-6-methyl-	19.75	43.057	4965026	908881	3221207	C6H8O4	28564-83-2	824	832	4.68862	SemiStandardNonPolar	mainlib
3-Ethoxy-1,1,1,5,5,5-hexamethyl-3-(trimethylsiloxy)trisiloxane	20.99	281.049	8662709	2278324	13578412	C11H32O4Si4	18030-67-6	788	812	8.18045	SemiStandardNonPolar	mainlib
Ethanone, 2-(formyloxy)-1-phenyl-	21.202	105.067	5418309	884230	2326987	C9H8O3	55153-12-3	798	968	5.11667	SemiStandardNonPolar	mainlib
3-Cyclohexen-1-ol, 4-methyl-1-(1-methylethyl)-, (R)-	21.453	71.068	5938824	1304225	8070344	C10H18O	20126-76-5	894	896	5.6082	SemiStandardNonPolar	mainlib
Benzenemethanol, .alpha.,.alpha.,4-trimethyl-	21.879	43.057	3286917	834329	2172681	C10H14O	1197-01-9	842	842	3.10393	SemiStandardNonPolar	mainlib
3-Cyclohexene-1-methanol, .alpha.,.alpha.,4-trimethyl-, (R)-	22.107	59.031	32532806	7673413	46078077	C10H18O	7785-53-7	921	921	30.7217	SemiStandardNonPolar	mainlib
Methyl salicylate	22.285	120.005	1634124	306153	956184	C8H8O3	119-36-8	778	779	1.54315	SemiStandardNonPolar	mainlib
Trisiloxane, 1,1,1,5,5,5-hexamethyl-3,3-bis[(trimethylsilyl)oxy]-	22.369	72.937	2533573	629928	3025095	C12H36O4Si5	3555-47-3	789	793	2.39253	SemiStandardNonPolar	mainlib
Octanoic acid, ethyl ester	22.607	88.051	4321173	885413	4033831	C10H20O2	106-32-1	855	857	4.08061	SemiStandardNonPolar	mainlib
Decanal	22.929	41.043	1156314	319300	3078264	C10H20O	112-31-2	851	857	1.09194	SemiStandardNonPolar	mainlib
Benzaldehyde, 2,4-dimethyl-	23.17	133.026	10873625	2020629	10010344	C9H10O	15764-16-6	936	936	10.2683	SemiStandardNonPolar	mainlib
1-Cyclohexene-1-carboxaldehyde, 2,6,6-trimethyl-	23.506	109.092	855595	148970	1269138	C10H16O	432-25-7	816	816	0.807963	SemiStandardNonPolar	mainlib
6-Octen-1-ol, 3,7-dimethyl-, (R)-	23.989	41.043	33736644	7498472	37964087	C10H20O	1117-61-9	862	862	31.8585	SemiStandardNonPolar	mainlib
Geraniol	25.189	69.045	144191282	38732808	169691181	C10H18O	106-24-1	942	942	136.164	SemiStandardNonPolar	mainlib
Decane, 2,4-dimethyl-	27.268	57.06	1234486	291367	877948	C12H26	2801-84-5	777	788	1.16576	SemiStandardNonPolar	mainlib
Formamide, N,N-dibutyl-	27.309	72.053	2271472	462190	860194	C9H19NO	761-65-9	827	827	2.14502	SemiStandardNonPolar	mainlib
2-Buten-1-one, 1-(2,6,6-trimethyl-1,3-cyclohexadien-1-yl)-, (E)-	30.954	69.045	1675709	388185	1221981	C13H18O	23726-93-4	780	805	1.58242	SemiStandardNonPolar	mainlib
Undecane, 4,7-dimethyl-	31.819	57.06	2031310	484213	1608718	C13H28	17301-32-5	789	819	1.91823	SemiStandardNonPolar	mainlib
5,9-Undecadien-2-one, 6,10-dimethyl-, (E)-	33.657	43.057	5609353	1837173	6068647	C13H22O	3796-70-1	874	874	5.29708	SemiStandardNonPolar	mainlib
2,4-Decadienoic acid, ethyl ester, (E,Z)-	34.13	81.054	902639	301120	3371931	C12H20O2	3025-30-7	893	893	0.852388	SemiStandardNonPolar	mainlib
Germacrene D	34.391	160.952	200316	68266	513974	C15H24	23986-74-5	881	892	0.189164	SemiStandardNonPolar	mainlib
Summer Black berry flesh
Component Name	Retention Time	Reference m/z	BP Area	BP Height	TIC	Formula (mol ion)	CAS No.	SI	RSI	Content (ng/g)	Selected Column Type	Library Name
Carbamic acid, monoammonium salt	1.308	44.028	34101916	18241685	23374815	CH6N2O2	1111-78-0	858	972	13.5455	SemiStandardNonPolar	mainlib
Acetaldehyde	1.375	44.028	7524375	3168993	5965218	C2H4O	75-07-0	965	967	2.98873	SemiStandardNonPolar	mainlib
Ethanol	1.432	45.001	231653942	100951063	165943608	C2H6O	64-17-5	896	896	92.0144	SemiStandardNonPolar	mainlib
Butane	1.496	43.013	9515795	3504908	6943062	C4H10	106-97-8	849	851	3.77973	SemiStandardNonPolar	mainlib
1,4-Pentadiene	1.53	67.035	648004	191085	545627	C5H8	591-93-5	913	923	0.257391	SemiStandardNonPolar	mainlib
Methacrolein	1.694	39.022	549535	198157	500874	C4H6O	78-85-3	831	833	0.218279	SemiStandardNonPolar	mainlib
3-Buten-2-ol, 2-methyl-	1.845	71.02	31499988	13654692	32966193	C5H10O	115-18-4	799	799	12.512	SemiStandardNonPolar	mainlib
Ethyl Acetate	1.858	43.013	1141634933	386114502	618112238	C4H8O2	141-78-6	939	939	453.464	SemiStandardNonPolar	mainlib
Trichloromethane	1.892	83.026	55152306	22234968	56818495	CHCl3	67-66-3	946	946	21.9068	SemiStandardNonPolar	mainlib
Benzene	2.194	78.081	557934	128438	245069	C6H6	71-43-2	855	903	0.221615	SemiStandardNonPolar	mainlib
4-Penten-2-one	2.257	43.013	20126695	2748215	4197961	C5H8O	13891-87-7	902	928	7.99445	SemiStandardNonPolar	mainlib
Dimethylamine	2.288	45.001	6149928	1150419	1494749	C2H7N	124-40-3	801	952	2.44279	SemiStandardNonPolar	mainlib
Pentanal	2.459	44.028	52647971	14807922	50744141	C5H10O	110-62-3	872	895	20.9121	SemiStandardNonPolar	mainlib
Propanoic acid, ethyl ester	2.623	57.042	4546990	1068230	2110513	C5H10O2	105-37-3	861	861	1.80609	SemiStandardNonPolar	mainlib
Pentane, 1-chloro-	3.227	55.03	3720202	851804	4346146	C5H11Cl	543-59-9	934	934	1.47769	SemiStandardNonPolar	mainlib
Acetic acid, (dodecahydro-7-hydroxy-1,4b,8,8-tetramethyl-10-oxo-2(1H)-phenanthrenylidene)-,2-(dimethylamino)ethyl ester	3.424	44.028	425503	153148	309725	C24H39NO4		756	846	0.169012	SemiStandardNonPolar	mainlib
1-Pentanol	3.428	42.025	11941004	2843402	11268991	C5H12O	71-41-0	945	945	4.74304	SemiStandardNonPolar	mainlib
Toluene	3.471	91.047	4650159	989513	2117135	C7H8	108-88-3	926	926	1.84707	SemiStandardNonPolar	mainlib
Cyclopentanecarboxaldehyde	3.528	69.047	1490143	247144	334821	C6H10O	872-53-7	918	937	0.591894	SemiStandardNonPolar	mainlib
3-Penten-2-ol	3.626	71.02	762357	153685	244445	C5H10O	1569-50-2	860	871	0.302813	SemiStandardNonPolar	mainlib
Hexanal	4.109	44.028	636842924	132800663	725760887	C6H12O	66-25-1	868	868	252.958	SemiStandardNonPolar	mainlib
Hydrazine, 1,2-diethyl-	4.156	88.036	9216514	1903105	6309357	C4H12N2	1615-80-1	761	810	3.66086	SemiStandardNonPolar	mainlib
Cyclotrisiloxane, hexamethyl-	4.722	207.052	9593596	2111142	5094969	C6H18O3Si3	541-05-9	930	932	3.81063	SemiStandardNonPolar	mainlib
2-Butenoic acid, ethyl ester, (Z)-	5.504	69.047	9626678	1591477	5078082	C6H10O2	6776-19-8	822	822	3.82378	SemiStandardNonPolar	mainlib
Hexa-1,3,5-triyne	5.735	73.629	648931	139462	467320	C6H2		789	789	0.257759	SemiStandardNonPolar	mainlib
2-Hexenal	5.742	41.028	411676864	65681253	424101712	C6H10O	505-57-7	965	965	163.521	SemiStandardNonPolar	mainlib
2-Pentyn-4-one	5.893	67.035	15439963	1811075	2507501	C5H6O	7299-55-0	858	858	6.13285	SemiStandardNonPolar	mainlib
4,6-Octadiyn-3-one, 2-methyl-	6.107	91.047	985800	162093	250044	C9H10O	29743-33-7	796	827	0.391566	SemiStandardNonPolar	mainlib
trans-2-Hexenol	6.345	57.042	7659610	1836912	3573536	C6H12O		811	813	3.04244	SemiStandardNonPolar	mainlib
Cyclopropane, propyl-	6.439	55.03	43870140	2826611	13319334	C6H12	2415-72-7	830	878	17.4255	SemiStandardNonPolar	mainlib
Oxime-, methoxy-phenyl-_	8.116	133.032	1716922	332834	829870	C8H9NO2		849	852	0.681972	SemiStandardNonPolar	mainlib
Anisole	8.586	108.096	965750	126441	555652	C7H8O	100-66-3	886	892	0.383602	SemiStandardNonPolar	mainlib
Nitric acid, pentyl ester	9.035	41.028	3439298	663938	1753638	C5H11NO3	1002-16-0	778	787	1.36611	SemiStandardNonPolar	mainlib
Bicyclo[3.1.1]hept-2-ene, 3,6,6-trimethyl-	9.317	93.061	1280477	273614	1009903	C10H16	4889-83-2	837	843	0.508613	SemiStandardNonPolar	mainlib
Bicyclo[3.1.0]hex-2-ene, 4-methylene-1-(1-methylethyl)-	10.309	91.047	573332	104558	242408	C10H14	36262-09-6	814	814	0.227731	SemiStandardNonPolar	mainlib
2-Heptenal, (Z)-	10.484	41.028	5311903	930273	6318704	C7H12O	57266-86-1	915	922	2.10992	SemiStandardNonPolar	mainlib
.beta.-Pinene	11.396	93.061	1004060	227463	713397	C10H16	127-91-3	849	849	0.398819	SemiStandardNonPolar	mainlib
1-[(1-Oxo-2-propenyl)oxy]-2,5-pyrrolidinedione	11.691	55.03	5742464	1124445	1480126	C7H7NO4	38862-24-7	822	855	2.28094	SemiStandardNonPolar	mainlib
1-Octen-3-ol	11.711	57.042	12714242	2314842	4658161	C8H16O	3391-86-4	794	794	5.05017	SemiStandardNonPolar	mainlib
n-Caproic acid vinyl ester	11.973	43.013	9989383	2920882	5486844	C8H14O2	3050-69-9	871	871	3.96784	SemiStandardNonPolar	mainlib
5-Hepten-2-one, 6-methyl-	12.063	43.013	21268943	4010514	15084345	C8H14O	110-93-0	876	884	8.44815	SemiStandardNonPolar	mainlib
(E,E,E)-2,4,6-Octatriene	12.476	93.061	997072	291639	729341	C8H12	15192-80-0	807	907	0.396043	SemiStandardNonPolar	mainlib
Pentanoic acid, 3-methyl-, ethyl ester	12.774	88.036	8348972	1186950	7019767	C8H16O2	5870-68-8	792	815	3.31626	SemiStandardNonPolar	mainlib
Cyclotetrasiloxane, octamethyl-	12.962	281.064	20733434	5229557	20621229	C8H24O4Si4	556-67-2	853	878	8.23545	SemiStandardNonPolar	mainlib
1-Hexanol, 2-ethyl-	14.25	57.042	5273482	1005293	3283175	C8H18O	104-76-7	883	887	2.09466	SemiStandardNonPolar	mainlib
1,5-Heptadiene, 2,3,6-trimethyl-	15.43	41.028	3343708	634256	2135467	C10H18	33501-88-1	783	789	1.32814	SemiStandardNonPolar	mainlib
3-Octen-1-ol, (Z)-	16.249	41.028	252671	88014	712707	C8H16O	20125-84-2	771	787	0.100362	SemiStandardNonPolar	mainlib
Cyclopropane, pentyl-	16.389	41.028	2289238	528979	3511996	C8H16	2511-91-3	880	881	0.909299	SemiStandardNonPolar	mainlib
Cyclotrisiloxane, hexamethyl-	17.164	207.052	2042463	436603	1225757	C6H18O3Si3	541-05-9	801	826	0.811279	SemiStandardNonPolar	mainlib
Linalool	17.801	71.02	2622970	548552	4489888	C10H18O	78-70-6	828	852	1.04186	SemiStandardNonPolar	mainlib
Ethanone, 1-cyclopropyl-2-(4-pyridinyl)-	17.898	93.061	1024518	269145	562540	C10H11NO	6580-95-6	780	891	0.406945	SemiStandardNonPolar	mainlib
Nonanal	18.002	41.028	4360523	1071339	9541113	C9H18O	124-19-6	914	914	1.73203	SemiStandardNonPolar	mainlib
Benzeneacetic acid, .alpha.-oxo-, methyl ester	21.205	105.019	3130903	573297	1481914	C9H8O3	15206-55-0	751	905	1.24361	SemiStandardNonPolar	mainlib
Benzenemethanol, .alpha.,.alpha.,4-trimethyl-	21.886	43.013	791630	212056	526038	C10H14O	1197-01-9	783	783	0.31444	SemiStandardNonPolar	mainlib
.alpha.-Terpineol	22.127	59.034	816719	166846	720647	C10H18O	98-55-5	821	821	0.324406	SemiStandardNonPolar	mainlib
2-Decen-1-ol, (E)-	22.929	41.028	667933	165103	1092259	C10H20O	18409-18-2	796	804	0.265307	SemiStandardNonPolar	mainlib
5,9-Undecadien-2-one, 6,10-dimethyl-, (E)-	33.654	43.013	6261187	2028489	6457419	C13H22O	3796-70-1	876	876	2.48698	SemiStandardNonPolar	mainlib
3-Ethyl-3-methylheptane	34.878	57.042	352194	130668	456636	C10H22	17302-01-1	755	832	0.139894	SemiStandardNonPolar	mainlib
Diphenylamine	37.165	169.062	413868	80617	250247	C12H11N	122-39-4	855	855	0.164391	SemiStandardNonPolar	mainlib
